# Supplementary material for: The gut microbiota of Labrador retriever puppies: a longitudinal cohort study
Source: Anim Microbiome. 2025 Oct 17;7:108. doi: 10.1186/s42523-025-00464-2 (PMC12534972; doi:10.1186/s42523-025-00464-2)
Supplement: Supplementary file 3 — Supplementary Material 3: Additional File 3: Supplementary code for ‘The gut microbiota of Labrador Retriever puppies: a longitudinal cohort study’ [file 42523_2025_464_MOESM3_ESM.rmd]

---
title: "Additional File 3: Supplementary code for 'The gut microbiota of Labrador Retriever puppies: a longitudinal cohort study'"
output: 
  html_document:
    toc: true
    toc_depth: 3  
    number_sections: true  
editor_options: 
  chunk_output_type: console
---
# File setup
```{r setup, echo = FALSE, message = FALSE, warning = FALSE}
knitr::opts_chunk$set(
  echo = FALSE, message = FALSE, warning = FALSE,
  fig.dim = c(10, 7), cache = T, fig.align = "left", dev = "png"
)

library(knitr)
knit_hooks$set(optipng = hook_optipng)

library(tidyverse)
theme_set(theme_bw() +
  theme(
    text = element_text(size = 14)
  ))

wave_colours <- c("#7570B3", "#D95F02", "#1B9E77")

phylum_col <- c(
  "gray70", "dodgerblue1", "yellow4", "maroon", "green4", "black",
  "#FB9A99", "palegreen2", "#E31A1C", "gold1",
  "orchid1", "blue1", "steelblue4", "deeppink1", "darkturquoise",
  "#B187D8", "#6A3D9A", "brown"
)


family_col <- c(
  "#000000", "#56B4E9", "#FF0000", "#009E73", "#00FFFF", "#0072B2", "#00FF00", "#0000FF",
  "lightblue", "#CC73A1", "#FFFF00", "green4", "#FFA920",
  "#FF00FF", "#800000", "#808000", "#008080", "#890999", "#999999", "navy",
  "#FB9A99", "#8A2BE2", "#DEB887", "#5F9EA0", "lightgreen", "pink",
  "#6495ED", "lightyellow", "#E67F08", "grey80"
)
options(scipen = 999, digits = 4)
```

# Introduction

This file is an additional file to the main manuscript entitled "The gut microbiota of Labrador Retriever puppies: a longitudinal cohort study". It contains the programmatic code used for all 16S rRNA sequence denoising, cleaning and processing, exploratory and statistical analysis, key result outputs and figure generation of the manuscript. It also contains information about mock community, negative control samples, repeat canine samples, laboratory batch effects and model fits that are not contained in the manuscript. It does not contain details about study design, the reasoning behind many of the methods used or explanation or discussion of key results. Please refer to the main manuscript for more information on these matters.

# Qiime2 analysis of raw 16S rRNA sequences

This part of analysis denoised the raw 16S rRNA reads and phylogenetic and taxonomic classification was performed. This code was not run within an RStudio environment but was implemented within a qiime2-2019.10 environment on a server cluster.

## Data descriptions

### Data used

* The original raw 16S rRNA sequences - "data/raw_16S_data/"
* A manifest file containing the file locations of the raw 16S rRNA sequences - "data/DOGSLIFE_MANIFEST.txt"
* The SILVA SSU Ref NR dataset V.132 - downloaded from https://www.arb-silva.de/ and stored in "data/silva"

### Data produced

* Denoised 16S rRNA data with phylogenetic analysis performed and taxonomic classifiers assigned -  "QIIME2_results/" 

## QIIME code

```{bash, eval = FALSE}
# Start QIIME
conda activate qiime2-2019.10

# Step 1 Import raw 16S rRNA sequencing data
qiime tools import --type 'SampleData[PairedEndSequencesWithQuality]'\
	 --input-path data/DOGSLIFE_MANIFEST.txt\
  	 --output-path data/QIIME2_results/DOGSLIFE_MANIFEST.qza\
 	 --input-format PairedEndFastqManifestPhred33 

# Step 2 Visualise data (on https://view.qiime2.org/)
qiime demux summarize\
 --i-data data/QIIME2_results/DOGSLIFE_MANIFEST.qza\
 --o-visualization data/QIIME2_results/DOGSLIFE_MANIFEST.qzv

# Step 3 Run DADA2 denoising algorithm (after checking which cutoffs to use)
  time qiime dada2 denoise-paired\
  	--i-demultiplexed-seqs data/QIIME2_results/DOGSLIFE_MANIFEST.qza\
  	--o-table data/QIIME2_results/denoised_table.qza\
  	--output-dir data/QIIME2_results\
  	--p-trim-left-f 10\
  	--p-trim-left-r 10\
  	--p-trunc-len-f 158\
  	--p-trunc-len-r 148\
  	--p-n-threads 36\
  	--p-n-reads-learn 1000000

qiime metadata tabulate\
 	 --m-input-file dir data/QIIME2_results/denoising_stats.qza\
 	 --o-visualization dir data/QIIME2_results/denoising_stats.qzv

# Step 4 Phylogenetic analysis 
#Alignment
time qiime alignment mafft\
  	--i-sequences dir data/QIIME2_results/representative_sequences.qza\
 	--p-n-threads 36\
  	--o-alignment dir data/QIIME2_results/aligned_representative_sequences.qza

#Masking non informative sites
  time qiime alignment mask\
	 --i-alignment dir data/QIIME2_results/aligned_representative_sequences.qza\
   	--o-masked-alignment dir data/QIIME2_results/masked_aligned_representative_sequences.qza

#Creating a tree
  time qiime phylogeny fasttree\
	 --i-alignment dir data/QIIME2_results/masked_aligned_representative_sequences.qza\
  	 --o-tree dir data/QIIME2_results/unrooted-tree.qza

#Midpoint rooting
  time qiime phylogeny midpoint-root\
	 --i-tree dir data/QIIME2_results/unrooted-tree.qza\
   	 --o-rooted-tree dir data/QIIME2_results/rooted-tree.qza

# Step 5 Build reference database from SILVA
  qiime tools import\
	--type 'FeatureData[Sequence]'\
  	--input-path data/silva/silva_132_99_16S.fna\
 	--output-path dir data/QIIME2_results/SILVA_132-99_ASVs.qza

  qiime tools import --type 'FeatureData[Taxonomy]'\
	--input-format HeaderlessTSVTaxonomyFormat\
	--input-path data/silva/taxonomy_7_levels.txt\
	--output-path dir data/QIIME2_results/SILVA_132-99_otu_taxonomy.qza

# Step 6 Taxonomic classification
#Extract reads
  qiime feature-classifier extract-reads\
	--i-sequences dir data/QIIME2_results/SILVA_132-99_ASVs.qza\
	--p-f-primer CCTACGGGAGGCAGCAG\
	--p-r-primer ATTACCGCGGCTGCTGG\
  	--p-trunc-len 0\
	--o-reads dir data/QIIME2_results/DOGSLIFE_ref_seqs.qza

#Train algorithm
qiime feature-classifier fit-classifier-naive-bayes\
	--i-reference-reads dir data/QIIME2_results/DOGSLIFE_ref_seqs.qza\
	--i-reference-taxonomy dir data/QIIME2_results/SILVA_132-99_otu_taxonomy.qza\
 	--o-classifier dir data/QIIME2_results/DOGSLIFE_classifier.qza

#Classify reads
qiime feature-classifier classify-sklearn\
	--i-classifier dir data/QIIME2_results/DOGSLIFE_classifier.qza\
	--i-reads dir data/QIIME2_results/representative_sequences.qza\
 	--o-classification dir data/QIIME2_results/classified_taxonomy.qza
```

# R analysis of recruitment and sampling data, denoised and classified 16S rRNA sequences and metadata

## R packages used and R setup

```{r, cache=FALSE}
# The following code loads R packages, settings and data needed for the analysis that follows.
# R packages
library(tidyverse)
library(knitr)
library(kableExtra)
library(gridExtra)
library(ggpubr)
library(riverplot)
library(qiime2R)
library(microbiome)
library(ape)
library(phyloseq)
library(picante)
library(decontam)
library(SRS)
library(Maaslin2)
library(vegan)
library(lmerTest)
library(ComplexHeatmap)
library(ggh4x)
library(prevalence)
library(performance)

# Resolve conflicts between package functions
library(conflicted)
conflicts_prefer(dplyr::filter)
conflicts_prefer(dplyr::select)
conflicts_prefer(dplyr::lag)

# R version
# R.Version()
```

## Data decriptions

### Data used

All data used in this file is available through the Edinburgh University Datashare and can be publicly accessed at https://datashare.ed.ac.uk/handle/10283/4866. 

* Data about the recruitment of dogs to the study - "data/microbiome_study_recruitment_data.csv"
* Data about the sample collections - "data/microbiome_study_sample_collection_data.csv"
* Denoised 16S rRNA data with phylogenetic analysis performed and taxonomic classifiers assigned (in .qza format for use within a phyloseq object):
  + "data/QIIME2_results/denoised_table.qza"
  + "data/QIIME2_results/rooted-tree.qza"
  + "data/QIIME2_results/classified_taxonomy.qza"
* Cleaned metadata file containing sample information and demographic, environmental and health information about dogs in the study (in .txt format for use within a phyloseq object) - "data/microbiome_study_cleaned_metadata.txt"
* Cleaned metadata file containing sample information and demographic, environmental and health information about dogs in the study (in .csv format for general use) - "data/microbiome_study_cleaned_metadata.csv"

## Read in and set up data for analysis
```{r, optipng='-o7'}
# CSV datasets
microbiome_study_recruitment_data <-
  read_csv("data/microbiome_study_recruitment_data.csv")
microbiome_study_sample_collection_data <-
  read_csv("data/microbiome_study_sample_collection_data.csv")
microbiome_study_cleaned_metadata <-
  read_csv("data/microbiome_study_cleaned_metadata.csv") %>%
  # Change class of certain variables in metadata
  mutate(
    across(c(sample:PCR_plate_no, colour:UK_region, antibiotics:vomiting), as.factor),
    across(c(ends_with("score"), ends_with("days"), stress_levels, DNA_ng_ul), as.numeric)
  )

# Transform data files from Qiime2 and metadata into phyloseq object
pseq_orig <- qza_to_phyloseq(
  features = "data/QIIME2_results/denoised_table.qza",
  tree = "data/QIIME2_results/rooted-tree.qza",
  taxonomy = "data/QIIME2_results/classified_taxonomy.qza",
  metadata = "data/microbiome_study_cleaned_metadata.txt"
)

# Change class and order of levels of certain variables in metadata
meta <- meta(pseq_orig) %>%
  mutate(
    across(c(sample:PCR_plate_no, colour:UK_region, antibiotics:vomiting), as.factor),
    across(c(ends_with("score"), ends_with("days"), stress_levels, DNA_ng_ul), as.numeric)
  )

meta$antibiotics <- factor(meta$antibiotics,
  levels = c(
    "None", "Under 1 week", "1 to 4 weeks",
    "4 to 8 weeks", "8 to 16 weeks", "Over 16 weeks"
  )
)
meta$vomiting <- factor(meta$vomiting,
  levels = c(
    "Never", "Within 4 weeks", "4 to 8 weeks",
    "8 to 16 weeks", "Over 16 weeks"
  )
)
meta$diarrhoea <- factor(meta$diarrhoea,
  levels = c(
    "Never", "Within 4 weeks", "4 to 8 weeks",
    "8 to 16 weeks", "Over 16 weeks"
  )
)
meta$UK_region <- factor(meta$UK_region,
  levels = c(
    "England South", "England Midlands and Wales",
    "England North", "Scotland"
  )
)

meta$wave <- as.factor(case_when(
  meta$wave == "1" ~ "Wave 1",
  meta$wave == "2" ~ "Wave 2",
  meta$wave == "3" ~ "Wave 3",
  TRUE ~ "Control"
))

# Join metadata data back to phyloseq object
meta <- as.data.frame(meta)
row.names(meta) <- meta$sample
pseq_orig@sam_data <- sample_data(meta)
```

# Recruitment, retention and sampling and demographics of sample

## Recruitment

```{r, optipng='-o7'}
recruits_targeted <- microbiome_study_recruitment_data %>%
  filter(inclusion_status == "Include")

recruits_included <- recruits_targeted %>%
  filter(agreed_at_contact1 == TRUE | agreed_at_contact2 == TRUE)
```

There were `r length(microbiome_study_recruitment_data$dog_ID)` considered for inclusion into the study. There were `r length(recruits_targeted$dog_ID)` dogs that met the criteria to be targeted for the study. There were `r length(recruits_included$dog_ID)` dogs that were recruited.

Percentage of total pop who were recruited: `r (length(recruits_included$dog_ID)/length(microbiome_study_recruitment_data$dog_ID))*100`. Percentage of total pop who were targeted: `r (length(recruits_targeted$dog_ID)/length(microbiome_study_recruitment_data$dog_ID))*100`. Percentage of targeted pop who were recruited: `r (length(recruits_included$dog_ID)/length(recruits_targeted$dog_ID))*100`.


```{r, optipng='-o7'}
microbiome_study_recruitment_data %>%
  group_by(inclusion_status) %>%
  summarise(n = n()) %>%
  mutate(perc = (n / sum(n)) * 100) %>%
  kable(
    col.names = c("Inclusion status", "Number", "Percentage"),
    caption = "**Supplementary Table 1: Inclusion criteria for dogs into the gut microbiota study**",
    row.names = FALSE, align = "c", format = "markdown", digits = 3, padding = 2, centering = TRUE
  ) %>%
  kable_styling()
```


```{r, optipng='-o7'}
microbiome_study_recruitment_data %>%
  filter(inclusion_status == "Include") %>%
  count(mode_of_contact1, agreed_at_contact1, mode_of_contact2, agreed_at_contact2) %>%
  mutate(perc = (n / sum(n)) * 100) %>%
  kable(
    col.names = c("1st mode of contact", "Agreed to participate at 1st contact", "2nd mode of contact", "Agreed to participate at 2nd contact", "Number", "Percentage"),
    caption = "**Supplementary Table 2: Number of dogs targeted for inclusion into the study and method of owner contact**",
    row.names = FALSE, align = "c", format = "markdown", digits = 3, padding = 2, centering = TRUE
  ) %>%
  kable_styling()
```


```{r, optipng='-o7'}
microbiome_study_recruitment_data %>%
  filter(inclusion_status == "Include") %>%
  count(mode_of_contact1, agreed_at_contact1) %>%
  mutate(perc = (n / sum(n)) * 100) %>%
  kable(
    col.names = c("1st mode of contact", "Agreed to participate at 1st contact", "Number", "Percentage"),
    caption = "**Supplementary Table 3: Number of dogs targeted into for inclusion into the study and agreement to participate at 1st contact**",
    row.names = FALSE, align = "c", format = "markdown", digits = 3, padding = 2, centering = TRUE
  ) %>%
  kable_styling()
```


```{r, optipng='-o7'}
microbiome_study_recruitment_data %>%
  filter(inclusion_status == "Include") %>%
  count(mode_of_contact2, agreed_at_contact2) %>%
  mutate(perc = (n / sum(n)) * 100) %>%
  kable(
    col.names = c("2nd mode of contact", "Agreed to participate at 2nd contact", "Number", "Percentage"),
    caption = "**Supplementary Table 4: Number of dogs targeted into for inclusion into the study and agreement to participate at 2nd contact**",
    row.names = FALSE, align = "c", format = "markdown", digits = 3, padding = 2, centering = TRUE
  ) %>%
  kable_styling()
```


## Retention and sampling success


```{r, optipng='-o7'}
microbiome_study_sample_collection_data %>%
  filter(questionnaire_success == "yes" & sample_success == "yes") %>%
  group_by(wave, sample_success) %>%
  summarise(
    n = n(),
    tot_dogs = length(recruits_included$dog_ID)
  ) %>%
  ungroup() %>%
  mutate(
    perc_of_orig = (n / tot_dogs) * 100,
    perc_of_sampled = (n / max(n)) * 100
  ) %>%
  select(-tot_dogs) %>%
  kable(
    col.names = c("Wave", "Sampling success", "Number", "Percentage of recruited", "Percentage of sampled"),
    caption = "**Supplementary Table 5: Number of dogs retained in the study at each wave of sampling**",
    row.names = FALSE, align = "c", format = "markdown", digits = 3, padding = 2, centering = TRUE
  ) %>%
  kable_styling()
```


```{r, optipng='-o7'}
microbiome_study_sample_collection_data %>%
  filter(questionnaire_success == "no" | sample_success == "no") %>%
  group_by(wave) %>%
  count(sample_success, questionnaire_success) %>%
  mutate(perc = (n / sum(n)) * 100) %>%
  kable(
    col.names = c("Wave", "Sampling success", "Questionnaire success", "Number", "Percentage"),
    caption = "**Supplementary Table 6: Number of dogs not retained in the study at each wave of sampling and reason**",
    row.names = FALSE, align = "c", format = "markdown", digits = 3, padding = 2, centering = TRUE
  ) %>%
  kable_styling()
```


## Recruitment, sampling and retention overview
```{r, optipng='-o7'}
edges <- data.frame(
  N1 = c(
    "All", "All", "All", "All", "All", "All",
    "Disq1", "Disq2", "Disq3", "Disq4",
    "Email1", "Email1", "Email1", "Phone1", "Phone1", "Phone1",
    "Email2", "Email2", "Phone2",
    "all", "all", "all", "all",
    "W1_1st", "W1_1st", "W1_1st",
    "W1_2nd", "W1_2nd", "W1_2nd",
    "W1_1st_NU", "W1_1st_NU", "W1_1st_NU",
    "W1_NC", "W1_NC", "W1_NC",
    "W2_1st", "W2_1st", "W2_1st", "W2_1st", "W2_1st",
    "W2_2nd", "W2_2nd", "W2_2nd", "W2_2nd", "W2_2nd",
    "W2_NC", "W2_NC", "W2_NC", "W2_NC", "W2_NC"
  ),
  N2 = c(
    "Disq1", "Disq2", "Disq3", "Disq4", "Phone1", "Email1",
    "Not_inc", "Not_inc", "Not_inc", "Not_inc",
    "Not_inc", "Phone2", "all", "Not_inc", "Email2", "all",
    "Not_inc", "all", "all",
    "W1_NC", "W1_1st_NU", "W1_2nd", "W1_1st",
    "W2_NC", "W2_2nd", "W2_1st",
    "W2_NC", "W2_2nd", "W2_1st",
    "W2_NC", "W2_2nd", "W2_1st",
    "W2_NC", "W2_2nd", "W2_1st",
    "W3_NC", "W3_1st_NU", "W3_1st_NQ", "W3_2nd", "W3_1st",
    "W3_NC", "W3_1st_NU", "W3_1st_NQ", "W3_2nd", "W3_1st",
    "W3_NC", "W3_1st_NU", "W3_1st_NQ", "W3_2nd", "W3_1st"
  ),
  Value = c(
    140, 3, 12, 3, 29, 177,
    140, 3, 12, 3,
    118, 2, 57, 1, 13, 15,
    4, 9, 2,
    6, 1, 9, 67,
    3, 3, 61,
    1, 2, 6,
    1, 0, 0,
    6, 0, 0,
    2, 2, 1, 10, 52,
    0, 0, 1, 0, 4,
    11, 0, 0, 0, 0
  )
)

nodes <- data.frame(
  ID = c(
    "All", "Disq1", "D", "Disq2", "Disq3", "Disq4", "Email1", "E",
    "Phone1", "Phone2", "Email2", "Not_inc", "N",
    "all", "A",
    "W1_1st", "W1_1st_NU", "W1_2nd", "W1_NC",
    "W2_1st", "W2_2nd", "W2_NC",
    "W3_1st", "W3_1st_NU", "W3_1st_NQ", "W3_2nd", "W3_NC",
    "Wave 1", "Wave 2", "Wave 3"
  ),
  labels = c(
    "Potential recruits (363)", "", "Too old (140)", "Admin error (3)",
    "Not contactable (12)", "Not healthy (3)", "", "Email (177)", "Phone call (28)",
    "Phone call (2)", "Email (11)", "", "Not included in study (280)",
    "", "Included in study (83)",
    "First attempt (67)", "Unusable (1)", "Repeated (9)", "Dropped out (6)",
    "First attempt (67)", "Repeated (5)", "Dropped out (4)",
    "First attempt (56)", "Unusable (2)", "No questionnaire (2)",
    "Repeated (10)", "Dropped out (2)",
    "Wave 1 (76)", "Wave 2 (72)", "Wave 3 (66)"
  ),
  x = c(
    1, 5, 5, 5, 5, 5, 5, 5, 5, 9, 9, 11, 10.5,
    11, 10,
    13, 13, 13, 13.5,
    16, 16, 16.5,
    19, 19, 19, 19, 19.5,
    13, 16, 19
  ),
  y = c(
    15, -11, -7, -2, 5, 11, 34, 38, 21, 27, 20, -3, -10,
    38, 39,
    38, 0, 25, -10,
    38, 25, -10,
    37, 0, 10, 25, -10,
    47, 47, 47
  ),
  srt = 0,
  textpos = c(
    2, 3, 3, 3, 3, 3, 1, 3, 3, 3, 3, 1, 1,
    3, 3,
    3, 4, 1, 1,
    3, 1, 1,
    3, 4, 4, 1, 1,
    3, 3, 3
  ),
  nodestyle = "point",
  col = c(
    "#999999", "#999999", "white", "#999999", "#999999", "#999999", "#0072B2",
    "White", "#D55E00", "#0072B2", "#D55E00", "#000000", "white",
    "#009E73", "white",
    "#009E73", "#000000", "#009E73", "#000000",
    "#009E73", "#009E73", "#000000",
    "#009E73", "#000000", "#000000", "#009E73", "#000000",
    "white", "white", "white"
  ),
  stringsAsFactors = FALSE
)

riverplot1 <- makeRiver(nodes, edges)
png("figures/figure1.png", units = "mm", width = 500, height = 200, res = 600)
op <- par(cex = 1.1)
plot(riverplot1, plot_area = c(0.77, 0.8))
par(op)
invisible(dev.off())

# low res version
png("figures/figure1_all.png", units = "mm", width = 500, height = 200, res = 100)
op <- par(cex = 1.1)
plot(riverplot1, plot_area = c(0.77, 0.8))
par(op)
invisible(dev.off())
```

```{r, optipng='-o7'}
include_graphics("figures/figure1_all.png")
```
**Supplementary Figure 1: The recruitment, sampling success and retention of puppies recruited to Dogslife gut microbiota study**


## The time taken between each stage of sample collection and the age of Dogslife puppies
```{r, optipng='-o7'}
# Filter data to canine samples without missing data
dat <- microbiome_study_cleaned_metadata %>%
  filter(sample_type == "canine faeces" & !is.na(sex))

tts_dat <- dat %>%
  select(wave, sent_collection_days:total_time_to_storage_days) %>%
  distinct() %>%
  gather(period, days, 2:5)

set.seed(48767828)
time_to_sample <- ggplot(tts_dat, aes(x = factor(period,
  levels = c(
    "received_storage_days",
    "collection_received_days",
    "sent_collection_days",
    "total_time_to_storage_days"
  )
), y = days)) +
  geom_boxplot(aes(fill = factor(wave, levels = c("3", "2", "1"))), position = position_dodge(.9)) +
  stat_summary(aes(group = factor(wave, levels = c("3", "2", "1"))),
    fun = mean,
    geom = "point", shape = 18, size = 4, position = position_dodge(.9), alpha = 1
  ) +
  geom_jitter(alpha = 0.2) +
  scale_fill_brewer(palette = "Dark2", breaks = c("1", "2", "3")) +
  coord_flip() +
  theme_bw() +
  labs(y = "Days", x = "", fill = "Wave") +
  scale_x_discrete(labels = c(
    sent_collection_days = "Sent to collected",
    collection_received_days = "Collected to received",
    received_storage_days = "Received to stored",
    total_time_to_storage_days = "Total"
  )) +
  theme(
    axis.title.x = element_text(face = "bold", size = 12),
    axis.text.y = element_text(face = "bold", size = 12),
    axis.text.x = element_text(size = 12),
    legend.title = element_text(face = "bold", size = 12),
    legend.text = element_text(size = 12)
  )

set.seed(49879)
age_at_waves <- ggplot(dat, aes(x = wave, y = dog_age_months)) +
  geom_boxplot(aes(fill = wave)) +
  scale_y_continuous(limits = c(0, 15), labels = c(0:15), breaks = c(0:15)) +
  coord_flip() +
  annotate("rect", xmin = 0, xmax = Inf, ymin = 3, ymax = 4, alpha = 0.2) +
  theme_bw() +
  stat_summary(aes(group = factor(wave, levels = c("3", "2", "1"))),
    fun = mean,
    geom = "point", shape = 18, size = 4, position = position_dodge(.9), alpha = 1
  ) +
  geom_jitter(alpha = 0.2) +
  geom_hline(yintercept = c(3, 4, 7, 12)) +
  scale_fill_manual(values = wave_colours) +
  labs(y = "Dog age (months)", x = "     ") +
  theme(
    axis.ticks.y = element_blank(),
    axis.text.y = element_blank(),
    axis.title.x = element_text(face = "bold"),
    legend.title = element_text(face = "bold"),
    strip.text.x = element_text(size = 20, face = "bold")
  )

png("figures/figure2.png", units = "mm", width = 300, height = 150, res = 600)
p1 <- ggarrange(time_to_sample, age_at_waves,
  common.legend = TRUE, widths = c(0.55, 0.45),
  legend = "bottom", labels = c("a", "b"), hjust = c(-17, -1.2)
)
p1
invisible(dev.off())
p1
```

**Supplementary Figure 2: The time taken between each stage of sample collection and the age of Dogslife puppies**


## Demographic summaries

### Sex


```{r, optipng='-o7'}
recruits <- dat %>%
  select(
    dog_ID, sex, colour, UK_region, household_type, household_smoking_status,
    area_class
  ) %>%
  distinct()

recruits %>%
  group_by(sex) %>%
  summarise(n = n()) %>%
  mutate(perc = (n / sum(n)) * 100) %>%
  kable(
    col.names = c("Sex", "Number", "Percentage"),
    caption = "**Supplementary Table 7: Number of dogs to the study by sex**",
    row.names = FALSE, align = "c", format = "markdown", digits = 3, padding = 2, centering = TRUE
  ) %>%
  kable_styling()
```


### Colour


```{r, optipng='-o7'}
recruits %>%
  group_by(colour) %>%
  summarise(n = n()) %>%
  mutate(perc = (n / sum(n)) * 100) %>%
  kable(
    col.names = c("Colour", "Number", "Percentage"),
    caption = "**Supplementary Table 8: Number of dogs to the study by colour**",
    row.names = FALSE, align = "c", format = "markdown", digits = 3, padding = 2, centering = TRUE
  ) %>%
  kable_styling()
```


### UK region


```{r, optipng='-o7'}
recruits %>%
  group_by(UK_region) %>%
  summarise(n = n()) %>%
  mutate(perc = (n / sum(n)) * 100) %>%
  kable(
    col.names = c("UK region", "Number", "Percentage"),
    caption = "**Supplementary Table 9: Number of dogs to the study by UK region**",
    row.names = FALSE, align = "c", format = "markdown", digits = 3, padding = 2, centering = TRUE
  ) %>%
  kable_styling()
```


### Area Classification


```{r, optipng='-o7'}
recruits %>%
  group_by(area_class) %>%
  summarise(n = n()) %>%
  mutate(perc = (n / sum(n)) * 100) %>%
  kable(
    col.names = c("Area classification", "Number", "Percentage"),
    caption = "**Supplementary Table 10: Number of dogs to the study by area classification**",
    row.names = FALSE, align = "c", format = "markdown", digits = 3, padding = 2, centering = TRUE
  ) %>%
  kable_styling()
```


### Household type


```{r, optipng='-o7'}
recruits %>%
  group_by(household_type) %>%
  summarise(n = n()) %>%
  mutate(perc = (n / sum(n)) * 100) %>%
  kable(
    col.names = c("Household type", "Number", "Percentage"),
    caption = "**Supplementary Table 11: Number of dogs to the study by household type**",
    row.names = FALSE, align = "c", format = "markdown", digits = 3, padding = 2, centering = TRUE
  ) %>%
  kable_styling()
```


### Household smoking status


```{r, optipng='-o7'}
recruits %>%
  group_by(household_smoking_status) %>%
  summarise(n = n()) %>%
  mutate(perc = (n / sum(n)) * 100) %>%
  kable(
    col.names = c("Household smoking status", "Number", "Percentage"),
    caption = "**Supplementary Table 12: Number of dogs to the study by household smoking status**",
    row.names = FALSE, align = "c", format = "markdown", digits = 3, padding = 2, centering = TRUE
  ) %>%
  kable_styling()
```


### Age at each wave


```{r, optipng='-o7'}
dat %>%
  select(dog_ID, wave, dog_age_months) %>%
  distinct() %>%
  group_by(wave) %>%
  summarise(
    min(as.numeric(dog_age_months)),
    max(as.numeric(dog_age_months)),
    median(as.numeric(dog_age_months)),
    mean(as.numeric(dog_age_months)),
    t.test(dog_age_months, conf.level = 0.95)$conf.int[1],
    t.test(dog_age_months, conf.level = 0.95)$conf.int[2]
  ) %>%
  kable(
    col.names = c("Wave", "Min", "Max", "Median", "Mean", "Lower CI", "Upper CI"),
    caption = "**Supplementary Table 13: Age of recruited dogs at each wave of study**",
    row.names = FALSE, align = "c", format = "markdown", digits = 3, padding = 2, centering = TRUE
  ) %>%
  kable_styling()
```


# Summary of 16S rRNA sequencing data

A summary of the denoised and classified 16S data before filtering is shown here: 
```{r, optipng='-o7'}
pseq_orig
```

There are a total of `r sum(readcount(pseq_orig))` reads in the dataset.
It is evident from the number of internal nodes that there are multichotomies - resolve these:
```{r, optipng='-o7'}
pseq_orig@phy_tree <- multi2di(pseq_orig@phy_tree)
pseq_orig
```

```{r, optipng='-o7'}
# This code makes some additions to the metadata needed for downstream analyses
meta <- meta(pseq_orig) %>%
  # get number of reads
  mutate(reads = readcount(pseq_orig))

# get alpha diversity metrics and join them to metadata
meta$faith_PD <- unlist(pd(t(as.data.frame(pseq_orig@otu_table)), pseq_orig@phy_tree,
  include.root = T
)[1])

alpha_metrics <- microbiome::alpha(pseq_orig, index = "all") %>%
  mutate(sample = row.names(.))

meta <- full_join(meta, alpha_metrics)

# Join metadata data back to phyloseq object
meta <- as.data.frame(meta)
row.names(meta) <- meta$sample
pseq_orig@sam_data <- sample_data(meta)

# Convert phyloseq to relative abundance data
pseq_orig_rel <- microbiome::transform(pseq_orig, "compositional")

# Get metadata and phyloseq of just repeats
repeat_meta <- meta %>%
  filter(repeated_sample == TRUE)
pseq_repeats <- prune_samples(row.names(repeat_meta), pseq_orig)
pseq_repeats <- core(pseq_repeats, 0, 0)

# convert taxonomy to df format
df <- psmelt(pseq_orig)

# get controls and samples from dataframe
positive_controls <- df %>%
  filter(sample_type == "mock community")

negative_controls <- df %>%
  filter(sample_type == "negative control")

dogs_and_positives <- df %>%
  filter(sample_type != "negative control")

dogs <- df %>%
  filter(sample_type == "canine faeces")

repeats <- df %>%
  filter(repeated_sample == TRUE)
```

# Analysis of control samples

In order to assess contamination during sample processing, storage and DNA extraction, negative controls (preservative or water) were processed and stored at the same time as dog faecal samples (approx one in every four times the samples were stored). One or two negative control samples were randomly assigned to each of the 10 batches of DNA extractions and all negative controls were included in the 3 96 well plates during transportation, PCR and 16S sequencing. 

In order to assess the performance of PCR and sequencing techniques, a positive control sample from a mock microbial community were included in each of the 3 96 well plates plates during transportation, PCR and 16S sequencing. The mock community was made up of 20 bacterial species (5% of each) - see (https://www.atcc.org/products/msa-1002#generalinformation). 

8 of the canine samples were replicated during the DNA extraction phase and sent for PCR and 16S sequencing. All repeats were performed in batch 10 and plate 3. To check that there were no major differences between the repeats, various different analyses and visualisations were performed.

## Comparison of samples and controls by number of reads
```{r, optipng='-o7'}
ggplot(meta, aes(x = reads, y = sample_type)) +
  geom_boxplot() +
  labs(y = "", caption = "") +
  stat_summary(fun = "mean", geom = "point", shape = 18, size = 4) +
  theme(plot.caption = element_text(hjust = 0.5))
```

**Supplementary Figure 3: Boxplot with mean (black diamond) of reads in different sample types**


It is evident that the reads of canine feacal samples and mock community samples are much higher than negative control sanmples. There does not appear to be much contamination in negative control samples (this will be investigated further in downstream analysis).


```{r, optipng='-o7'}
meta %>%
  group_by(sample_type) %>%
  summarise(
    min(as.numeric(reads)),
    max(as.numeric(reads)),
    median(as.numeric(reads)),
    mean(as.numeric(reads)),
    t.test(reads, conf.level = 0.95)$conf.int[1],
    t.test(reads, conf.level = 0.95)$conf.int[2]
  ) %>%
  kable(
    col.names = c("Wave", "Min", "Max", "Median", "Mean", "Lower CI", "Upper CI"),
    caption = "**Supplementary Table 14: Summary statistics of number of reads in different sample types**",
    row.names = FALSE, align = "c", format = "markdown", digits = 3, padding = 2, centering = TRUE
  ) %>%
  kable_styling()
```


### Comparison of sample types by alpha diversity
```{r, optipng='-o7'}
ggarrange(
  ggplot(meta, aes(y = observed, x = factor(sample_type), fill = sample_type)) +
    labs(x = "", fill = "Sample type", y = "Number observed ASVs") +
    geom_boxplot() +
    theme(axis.text.x = element_blank(), axis.ticks = element_blank()) +
    stat_summary(fun = "mean", geom = "point", shape = 18, size = 4),
  ggplot(meta, aes(y = diversity_inverse_simpson, x = factor(sample_type), fill = sample_type)) +
    labs(x = "", fill = "Sample type", y = "Simpson diversity") +
    geom_boxplot() +
    theme(axis.text.x = element_blank(), axis.ticks = element_blank()) +
    stat_summary(fun = "mean", geom = "point", shape = 18, size = 4),
  ggplot(meta, aes(y = diversity_shannon, x = factor(sample_type), fill = sample_type)) +
    labs(x = "", fill = "Sample type", y = "Shannon diversity") +
    geom_boxplot() +
    theme(axis.text.x = element_blank(), axis.ticks = element_blank()) +
    stat_summary(fun = "mean", geom = "point", shape = 18, size = 4),
  ggplot(meta, aes(y = faith_PD, x = factor(sample_type), fill = sample_type)) +
    labs(x = "", fill = "Sample type", y = "Faith PD") +
    geom_boxplot() +
    theme(axis.text.x = element_blank(), axis.ticks = element_blank()) +
    stat_summary(fun = "mean", geom = "point", shape = 18, size = 4),
  common.legend = T, legend = "bottom", align = "hv"
)
```

**Supplementary Figure 4: Alpha diversity in different sample types**


```{r, optipng='-o7'}
meta %>%
  group_by(sample_type) %>%
  summarise(
    min(as.numeric(observed)),
    max(as.numeric(observed)),
    median(as.numeric(observed)),
    mean(as.numeric(observed)),
    t.test(observed, conf.level = 0.95)$conf.int[1],
    t.test(observed, conf.level = 0.95)$conf.int[2]
  ) %>%
  kable(
    col.names = c("Wave", "Min", "Max", "Median", "Mean", "Lower CI", "Upper CI"),
    caption = "**Supplementary Table 15: Summary statistics of Richness in different sample types**",
    row.names = FALSE, align = "c", format = "markdown", digits = 3, padding = 2, centering = TRUE
  ) %>%
  kable_styling()
```


```{r, optipng='-o7'}
meta %>%
  group_by(sample_type) %>%
  summarise(
    min(as.numeric(diversity_shannon)),
    max(as.numeric(diversity_shannon)),
    median(as.numeric(diversity_shannon)),
    mean(as.numeric(diversity_shannon)),
    t.test(diversity_shannon, conf.level = 0.95)$conf.int[1],
    t.test(diversity_shannon, conf.level = 0.95)$conf.int[2]
  ) %>%
  kable(
    col.names = c("Wave", "Min", "Max", "Median", "Mean", "Lower CI", "Upper CI"),
    caption = "**Supplementary Table 16: Summary statistics of number of Shannon diversity in different sample types**",
    row.names = FALSE, align = "c", format = "markdown", digits = 3, padding = 2, centering = TRUE
  ) %>%
  kable_styling()
```


```{r, optipng='-o7'}
meta %>%
  group_by(sample_type) %>%
  summarise(
    min(as.numeric(faith_PD)),
    max(as.numeric(faith_PD)),
    median(as.numeric(faith_PD)),
    mean(as.numeric(faith_PD)),
    t.test(faith_PD, conf.level = 0.95)$conf.int[1],
    t.test(faith_PD, conf.level = 0.95)$conf.int[2]
  ) %>%
  kable(
    col.names = c("Wave", "Min", "Max", "Median", "Mean", "Lower CI", "Upper CI"),
    caption = "**Supplementary Table 17: Summary statistics of number of Faith PD in different sample types**",
    row.names = FALSE, align = "c", format = "markdown", digits = 3, padding = 2, centering = TRUE
  ) %>%
  kable_styling()
```


It is evident that the alpha diversity of canine feacal samples is much higher than mock community and negative control samples.

### Comparison of sample types by beta diversity

```{r, optipng='-o7'}
# Ordinate the raw abundance count data for four distances
set.seed(8470170)
ord.wuni <- ordinate(pseq_orig, "PCoA", "wunifrac")
set.seed(8470170)
ord.uwuni <- ordinate(pseq_orig, "PCoA", "unifrac")
set.seed(8470170)
ord.bray <- ordinate(pseq_orig, "PCoA", "bray")
set.seed(8470170)
ord.jac <- ordinate(pseq_orig, "PCoA", "jaccard")

# Ordinate relative abundance data for four distances
set.seed(8470170)
ord.wuni.rel <- ordinate(pseq_orig_rel, "PCoA", "wunifrac")
set.seed(8470170)
ord.uwuni.rel <- ordinate(pseq_orig_rel, "PCoA", "unifrac")
set.seed(8470170)
ord.bray.rel <- ordinate(pseq_orig_rel, "PCoA", "bray")
set.seed(8470170)
ord.jac.rel <- ordinate(pseq_orig_rel, "PCoA", "jaccard")

# Plot raw abundance by sample type
ggarrange(
  plot_ordination(pseq_orig, ord.uwuni, color = "sample_type") +
    geom_point(size = 2) +
    labs(color = "Sample", caption = "Unweighted-UniFrac") +
    stat_ellipse(aes(group = sample_type), linetype = 2) +
    theme(plot.caption = element_text(face = "bold", hjust = 0.5, size = rel(1.2))) + theme(axis.title.x = element_text(size = 12), axis.text.x = element_text(size = 12), axis.text.y = element_text(size = 12), axis.title.y = element_text(size = 12)),
  plot_ordination(pseq_orig, ord.wuni, color = "sample_type") +
    geom_point(size = 2) +
    labs(color = "Sample", caption = "Weighted-UniFrac") +
    stat_ellipse(aes(group = sample_type), linetype = 2) +
    theme(plot.caption = element_text(face = "bold", hjust = 0.5, size = rel(1.2))) + theme(axis.title.x = element_text(size = 12), axis.text.x = element_text(size = 12), axis.text.y = element_text(size = 12), axis.title.y = element_text(size = 12)),
  plot_ordination(pseq_orig, ord.jac, color = "sample_type") +
    geom_point(size = 2) +
    labs(color = "Sample", caption = "Jaccard similarity") +
    stat_ellipse(aes(group = sample_type), linetype = 2) +
    theme(plot.caption = element_text(face = "bold", hjust = 0.5, size = rel(1.2))) + theme(axis.title.x = element_text(size = 12), axis.text.x = element_text(size = 12), axis.text.y = element_text(size = 12), axis.title.y = element_text(size = 12)),
  plot_ordination(pseq_orig, ord.bray, color = "sample_type") +
    geom_point(size = 2) +
    labs(color = "Sample", caption = "Bray-Curtis dissimilarity") +
    stat_ellipse(aes(group = sample_type), linetype = 2) +
    theme(plot.caption = element_text(face = "bold", hjust = 0.5, size = rel(1.2))) + theme(axis.title.x = element_text(size = 12), axis.text.x = element_text(size = 12), axis.text.y = element_text(size = 12), axis.title.y = element_text(size = 12)),
  common.legend = T, legend = "bottom", align = "hv"
)
```

**Supplementary Figure 5: PCoA using beta diversity metrics of samples by sample type (raw abundances)**


```{r, optipng='-o7'}
# Plot relative abundance by sample type
ggarrange(
  plot_ordination(pseq_orig_rel, ord.uwuni.rel, color = "sample_type") +
    geom_point(size = 2) +
    labs(color = "Sample", caption = "Unweighted-UniFrac") +
    stat_ellipse(aes(group = sample_type), linetype = 2) +
    theme(plot.caption = element_text(face = "bold", hjust = 0.5, size = rel(1.2))) + theme(axis.title.x = element_text(size = 12), axis.text.x = element_text(size = 12), axis.text.y = element_text(size = 12), axis.title.y = element_text(size = 12)),
  plot_ordination(pseq_orig_rel, ord.wuni.rel, color = "sample_type") +
    geom_point(size = 2) +
    labs(color = "Sample", caption = "Weighted-UniFrac") +
    stat_ellipse(aes(group = sample_type), linetype = 2) +
    theme(plot.caption = element_text(face = "bold", hjust = 0.5, size = rel(1.2))) + theme(axis.title.x = element_text(size = 12), axis.text.x = element_text(size = 12), axis.text.y = element_text(size = 12), axis.title.y = element_text(size = 12)),
  plot_ordination(pseq_orig_rel, ord.jac.rel, color = "sample_type") +
    geom_point(size = 2) +
    labs(color = "Sample", caption = "Jaccard similarity") +
    stat_ellipse(aes(group = sample_type), linetype = 2) +
    theme(plot.caption = element_text(face = "bold", hjust = 0.5, size = rel(1.2))) + theme(axis.title.x = element_text(size = 12), axis.text.x = element_text(size = 12), axis.text.y = element_text(size = 12), axis.title.y = element_text(size = 12)),
  plot_ordination(pseq_orig_rel, ord.bray.rel, color = "sample_type") +
    geom_point(size = 2) +
    labs(color = "Sample", caption = "Bray-Curtis dissimilarity") +
    stat_ellipse(aes(group = sample_type), linetype = 2) +
    theme(plot.caption = element_text(face = "bold", hjust = 0.5, size = rel(1.2))) + theme(axis.title.x = element_text(size = 12), axis.text.x = element_text(size = 12), axis.text.y = element_text(size = 12), axis.title.y = element_text(size = 12)),
  common.legend = T, legend = "bottom", align = "hv"
)
```

**Supplementary Figure 6: PCoA using beta diversity metrics of samples by sample type (relative abundances)**


The 3 sample types look to have different community characteristics, as expected. 

### Comparison of sample types by taxonomy
```{r, optipng='-o7'}
# Get relative abundances by taxonomy
plot_Phyl <- df %>%
  select(sample_type, Phylum, Abundance) %>%
  group_by(sample_type) %>%
  mutate(total_abundance = sum(Abundance)) %>%
  group_by(sample_type, Phylum, total_abundance) %>%
  summarise(sum_abundance = sum(Abundance)) %>%
  mutate(perc_sample = (sum_abundance / total_abundance) * 100)

ggplot(plot_Phyl, aes(x = sample_type, y = perc_sample, fill = reorder(Phylum, desc(perc_sample)))) +
  geom_bar(stat = "identity") +
  labs(x = "", y = "Relative abundance (%)", fill = "") +
  theme(legend.position = "bottom")
```

**Supplementary Figure 7: Phyla of samples by sample type**


The classification of taxa between sample types have some similarities and differences, as expected.

## Comparison of repeat canine samples 

The reads in the original and repeated samples are shown in the figure below. 

```{r, optipng='-o7'}
ggplot(meta %>% filter(repeated_sample == TRUE), aes(y = reads, x = factor(repeat_ID), fill = factor(repeat_no))) +
  geom_bar(stat = "identity", position = "dodge") +
  scale_x_discrete(labels = c(1:8)) +
  scale_fill_manual(labels = c("Original", "Repeat"), values = c("Green4", "darkblue")) +
  labs(x = "Sample pair", fill = "") +
  theme(plot.caption = element_text(hjust = 0.5, size = rel(1.2)))
```

**Supplementary Figure 8: Total reads in repeated dog samples**


The taxonomy at Phylum level were examined and the percentage change in relative abundances between the original and repeated sample were calculated. 


```{r, optipng='-o7'}
repeats %>%
  select(repeat_ID, repeat_no, Phylum, Abundance, reads) %>%
  filter(Abundance > 0) %>%
  group_by(repeat_ID, repeat_no, Phylum, reads) %>%
  summarise(sum_abund = sum(Abundance)) %>%
  mutate(rel_abund = (sum_abund / reads) * 100) %>%
  group_by(repeat_ID, Phylum) %>%
  mutate(perc_change = abs(rel_abund - lag(rel_abund))) %>%
  drop_na(perc_change) %>%
  group_by(Phylum) %>%
  summarise(round(min(perc_change, na.rm = TRUE), 4),
    round(max(perc_change, na.rm = TRUE), 4),
    mean_perc_change = round(mean(perc_change, na.rm = TRUE), 4),
    t.test(perc_change, conf.level = 0.95)$conf.int[1],
    t.test(perc_change, conf.level = 0.95)$conf.int[2]
  ) %>%
  arrange(desc(mean_perc_change)) %>%
  kable(
    col.names = c("Phylum", "Minimum", "Maximum", "Mean", "CI Lower", "CI Upper"),
    caption = "**Supplementary Table 18: The minimum, maximum, mean and 95% CI percentage change in the Phylum relative abundance of eight dog samples that were repeated**",
    row.names = FALSE, align = "c", format = "markdown", digits = 3, padding = 2, centering = TRUE
  ) %>%
  kable_styling()
```


There were no large mean percentage changes in relative abundance of Phyla between repeat samples. Therefore, repeats will be removed at random from the data before all downstream analyses.

## Evaluating negative control samples

```{r, optipng='-o7'}
# Sum of negative control reads
sum_neg_reads <- meta %>%
  filter(sample_type == "negative control") %>%
  summarise(sum(reads)) %>%
  unlist()

negatives_Genus <- negative_controls %>%
  select(control_ID, Sample, Genus, Abundance, reads) %>%
  mutate(
    control_ID = paste(control_ID, Sample, sep = "-"),
    Genus = case_when(
      Genus == "uncultured" |
        Genus == "gut metagenome" |
        Genus == "NA" |
        is.na(Genus) |
        Genus == "uncultured bacterium" ~ "Not classified",
      TRUE ~ Genus
    )
  ) %>%
  filter(Abundance != 0) %>%
  group_by(Genus) %>%
  mutate(
    sum_abund = sum(Abundance),
    rel_abund = sum_abund / sum_neg_reads * 100
  ) %>%
  select(-Abundance) %>%
  distinct() %>%
  mutate(number_inc = length(Genus)) %>%
  ungroup() %>%
  select(Genus, sum_abund, rel_abund, number_inc) %>%
  distinct() %>%
  arrange(desc(rel_abund))

# List of genera found in canine and mock community samples
genus_in_dogs_pos <- dogs_and_positives %>%
  filter(Abundance > 0) %>%
  select(Genus) %>%
  distinct()

# Column to show if these contaminants were detected in other samples
negatives_Genus$n1 <- negatives_Genus$Genus %in% genus_in_dogs_pos$Genus
```

There were `r length(negatives_Genus$Genus)` genera detected in negative control samples. The total raw and relatives abundances of each of the genera in the negative controls are shown in the table below. 


```{r, optipng='-o7'}
negatives_Genus %>%
  kable(
    col.names = c(
      "Genus", "Total raw abundance",
      "Total relative abundance (%)",
      "Number of samples",
      "Detected in non-negatives"
    ),
    caption = "**Supplementary Table 19: The total raw and relative abundance of genera-level contaminants detected in negative controls and the number of samples that contained the genera detected**",
    row.names = FALSE, align = "c", format = "markdown", digits = 3, padding = 2, centering = TRUE
  ) %>%
  kable_styling()
```


```{r, optipng='-o7'}
top5 <- negatives_Genus %>%
  slice_max(rel_abund, n = 5)

neg_undetected <- negatives_Genus %>%
  filter(n1 == FALSE & Genus != "Not classified")

neg_nc <- negatives_Genus %>%
  filter(Genus == "Not classified")
```

The top 5 most abundant genera were `r top5$Genus`

These made up `r sum(top5$rel_abund)` percent of the negative controls and a total of `r sum(top5$sum_abund)` reads. These were all found in canine or mock community samples, indicating that the main source of contamination was cross-contamination. 

There were 5 genera that were detected in negative controls that were not found in canine or mock community samples `r neg_undetected$Genus`

These made up `r sum(neg_undetected$rel_abund)` percent of the negative controls and a total of `r sum(neg_undetected$sum_abund)` reads.

There were genera that were not classified, which made up `r sum(neg_nc$rel_abund)` percent of the negative controls and a total of `r sum(neg_nc$sum_abund)` reads.

The taxonomic classifications at Genus and Phylum level of the negative samples are shown in the figures below.


```{r, optipng='-o7'}
negatives_Genus_plot <- negative_controls %>%
  select(control_ID, Sample, Genus, Abundance, reads) %>%
  mutate(control_ID = paste(control_ID, Sample, sep = "-")) %>%
  group_by(control_ID, Genus, reads) %>%
  summarise(sum_abund = sum(Abundance)) %>%
  mutate(rel_abund = sum_abund / reads) %>%
  group_by(Genus) %>%
  mutate(
    number_inc = sum(sum_abund > 0),
    mean_rel_abund = mean(rel_abund) * 100
  ) %>%
  filter(mean_rel_abund > 0)

ggplot(negatives_Genus_plot %>% select(control_ID, sum_abund, Genus) %>% distinct(), aes(x = control_ID, y = sum_abund, fill = reorder(Genus, desc(sum_abund)))) +
  geom_bar(stat = "identity") +
  labs(x = "", y = "Raw abundance", fill = "") +
  theme(
    plot.caption = element_text(hjust = 0.5, size = rel(1.2)),
    axis.text.x = element_text(angle = 90, vjust = 0.5, hjust = 1),
    legend.position = "bottom"
  )
```

**Supplementary Figure 9: Raw abundance of Genera in negative control samples**


```{r, optipng='-o7'}
negatives_Phylum_plot <- negative_controls %>%
  select(control_ID, Sample, Phylum, Abundance, reads) %>%
  mutate(control_ID = paste(control_ID, Sample, sep = "-")) %>%
  group_by(control_ID, Phylum, reads) %>%
  summarise(sum_abund = sum(Abundance)) %>%
  mutate(rel_abund = sum_abund / reads) %>%
  group_by(Phylum) %>%
  mutate(
    number_inc = sum(sum_abund > 0),
    mean_rel_abund = mean(rel_abund) * 100
  ) %>%
  filter(mean_rel_abund > 0)

ggplot(negatives_Phylum_plot %>% select(control_ID, sum_abund, Phylum) %>% distinct(), aes(x = control_ID, y = sum_abund, fill = reorder(Phylum, desc(sum_abund)))) +
  geom_bar(stat = "identity") +
  labs(x = "", y = "Raw abundance", caption = "", fill = "") +
  theme(
    plot.caption = element_text(hjust = 0.5, size = rel(1.2)),
    axis.text.x = element_text(angle = 90, vjust = 0.5, hjust = 1),
    legend.position = "bottom"
  )
```

**Supplementary Figure 10: Raw abundance of Phyla in negative control samples**


## Evaluating mock community samples

```{r, optipng='-o7'}
mock_community_table <- tibble(
  Species = c(
    "Porphyromonas gingivalis", "Bacteroides vulgatus", "Bifidobacterium adolescentis",
    "Schaalia odontolytica/Actinomyces odontolyticus", "Cutibacterium acnes", "Deinococcus radiodurans", "Helicobacter pylori", "Escherichia coli", "Acinetobacter baumannii", "Neisseria meningitidis", "Pseudomonas aeruginosa", "Rhodobacter sphaeroides", "Staphylococcus aureus", "Staphylococcus epidermidis", "Streptococcus agalactiae", "Streptococcus mutans", "Enterococcus faecalis", "Clostridium beijerinckii", "Bacillus pacificus", "Lactobacillus gasseri"
  ),
  Genus = c(
    "Porphyromonas", "Bacteroides", "Bifidobacterium", "Actinomyces", "Cutibacterium",
    "Deinococcus", "Helicobacter", "Escherichia-Shigella", "Acinetobacter",
    "Neisseria", "Pseudomonas", "Rhodobacter", "Staphylococcus", "Staphylococcus",
    "Streptococcus", "Streptococcus", "Enterococcus", "Clostridium sensu stricto 1",
    "Bacillus", "Lactobacillus"
  ),
  lowest_level_detection = c(
    "Species", # Porphyromonas gingivalis
    "Genus", # Bacteroides
    "Genus", # Bifidobacterium
    "Species", # Actinomyces odontolyticus
    "Genus", # Cutibacterium
    "Species", # Deinococcus radiodurans
    "Genus", # Helicobacter
    "Genus", # Escherichia-Shigella
    "Genus", # Acinetobacter
    "Genus", # Neisseria
    "Genus", # Pseudomonas
    "Genus", # Rhodobacter
    "Genus", # Staphylococcus
    "Genus", # Staphylococcus
    "Genus", # Streptococcus
    "Species", # Streptococcus mutans
    "Genus", # Enterococcus
    "Genus", # Clostridium
    "Genus", # Bacillus
    "Species" # Lactobacillus gasseri
  ),
  Phylum = c(
    "Bacteroidetes", "Bacteroidetes", "Actinobacteria", "Actinobacteria",
    "Actinobacteria", "Deinococcus-Thermus", "Epsilonbacteraeota",
    "Proteobacteria", "Proteobacteria", "Proteobacteria", "Proteobacteria",
    "Proteobacteria", "Firmicutes", "Firmicutes", "Firmicutes", "Firmicutes",
    "Firmicutes", "Firmicutes", "Firmicutes", "Firmicutes"
  ),
  Expected_abundance_phylum = c(
    10, 10, 15, 15, 15, 5, 5, 25, 25, 25, 25, 25, 40, 40, 40, 40, 40, 40, 40, 40
  ),
  Expected_abundance_genus = c(
    rep(5, 12), 10, 10, 10, 10, 5, 5, 5, 5
  )
) %>%
  select(Species, Genus, Phylum, lowest_level_detection, everything())

# Sum of negative control reads
sum_pos_reads <- meta %>%
  filter(sample_type == "mock community") %>%
  summarise(sum(reads)) %>%
  unlist()

positives <- positive_controls %>%
  select(control_ID, Sample, Genus, Phylum, Abundance, reads) %>%
  mutate(
    control_ID = paste(control_ID, Sample, sep = "-"),
    Genus = case_when(
      Genus == "uncultured" |
        Genus == "gut metagenome" |
        Genus == "NA" |
        is.na(Genus) |
        Genus == "uncultured bacterium" ~ "Not classified",
      TRUE ~ Genus
    )
  ) %>%
  filter(Abundance != 0) %>%
  group_by(Genus) %>%
  mutate(
    sum_abund_G = sum(Abundance),
    rel_abund_G = sum_abund_G / sum_pos_reads * 100
  ) %>%
  group_by(Phylum) %>%
  mutate(
    sum_abund_P = sum(Abundance),
    rel_abund_P = sum_abund_P / sum_pos_reads * 100
  ) %>%
  select(-Abundance) %>%
  distinct() %>%
  group_by(Genus) %>%
  mutate(number_inc = length(Genus)) %>%
  ungroup() %>%
  select(Genus, sum_abund_G, rel_abund_G, Phylum, sum_abund_P, rel_abund_P, number_inc) %>%
  distinct() %>%
  arrange(desc(rel_abund_G))

ALL_pos <- full_join(mock_community_table, positives) %>%
  arrange(desc(rel_abund_G)) %>%
  mutate(
    perc_change_G = ((rel_abund_G - Expected_abundance_genus) / Expected_abundance_genus) * 100,
    perc_change_P = ((rel_abund_P - Expected_abundance_phylum) / Expected_abundance_phylum) * 100
  )

# List of genera found in canine samples
genus_in_dogs <- dogs %>%
  filter(Abundance > 0) %>%
  select(Genus) %>%
  distinct()

# Column to show if these contaminants were detected in other samples
ALL_pos$n1 <- ALL_pos$Genus %in% genus_in_dogs$Genus
```

### Species and genera detected in mock community samples
```{r, optipng='-o7'}
mock_pos <- ALL_pos %>%
  filter(!is.na(Species)) %>%
  select(Species, lowest_level_detection, number_inc, n1)
```

All 20 species that were expected to be found in the mock community were found in all 3 mock community sampples. The lowest level of classification that could be accurately assigned and whether they were also detected in canine samples are shown in the table below.


```{r, optipng='-o7'}
mock_pos %>%
  kable(
    col.names = c(
      "Species", "Lowest classification detected", "Number of samples",
      "Detected in canine samples"
    ),
    caption = "**Supplementary Table 20: The mock community species, lowest level of classification that could be accurately assigned and which samples they were detected in**",
    row.names = FALSE, align = "c", format = "markdown", digits = 3, padding = 2, centering = TRUE
  ) %>%
  kable_styling()
```


```{r, optipng='-o7'}
mock_other <- ALL_pos %>%
  filter(is.na(Species)) %>%
  select(Genus, sum_abund_G, rel_abund_G, number_inc, n1)
```

There were also `r length(mock_other$Genus)` genera detected that were not in the original mock community sample, which appear to be contaminants. These made up `r sum(mock_other$rel_abund_G)` percent of the mock community controls and a total of `r sum(mock_other$sum_abund_G)` reads. These are shown in the table below.


```{r, optipng='-o7'}
mock_other %>%
  kable(
    col.names = c(
      "Genus", "Total raw abundance", "Total relative abundance (%)",
      "Number of samples", "Detected in canine samples"
    ),
    caption = "**Supplementary Table 21: The total raw and relative abundance of genera-level contaminants detected in mock community samples and the number of samples that contained the genera detected**",
    row.names = FALSE, align = "c", format = "markdown", digits = 3, padding = 2, centering = TRUE
  ) %>%
  kable_styling()
```


The taxonomic classifications at Genus and Phylum level of the three mock community samples are shown in the figures below. 


```{r, optipng='-o7'}
positives_Genus_plot <- positive_controls %>%
  select(control_ID, Phylum, Genus, Abundance, reads) %>%
  group_by(control_ID, Phylum, Genus, reads) %>%
  summarise(sum_abund = sum(Abundance)) %>%
  mutate(rel_abund = sum_abund / reads) %>%
  group_by(Genus) %>%
  mutate(
    number_inc = sum(sum_abund > 0),
    mean_rel_abund = mean(rel_abund) * 100
  ) %>%
  ungroup() %>%
  filter(mean_rel_abund > 0)

ggplot(positives_Genus_plot %>% select(control_ID, sum_abund, Genus) %>% distinct(), aes(x = control_ID, y = sum_abund, fill = reorder(Genus, desc(sum_abund)))) +
  geom_bar(stat = "identity") +
  labs(x = "", y = "Raw abundance", fill = "") +
  theme(plot.caption = element_text(hjust = 0.5, size = rel(1.2)))
```

**Supplementary Figure 11: Raw abundance of Genera in mock community samples**


```{r, optipng='-o7'}
positives_Phylum_plot <- positive_controls %>%
  select(control_ID, Phylum, Abundance, reads) %>%
  group_by(control_ID, Phylum, reads) %>%
  summarise(sum_abund = sum(Abundance)) %>%
  mutate(rel_abund = sum_abund / reads) %>%
  group_by(Phylum) %>%
  mutate(
    number_inc = sum(sum_abund > 0),
    mean_rel_abund = mean(rel_abund) * 100
  ) %>%
  filter(mean_rel_abund > 0)

ggplot(positives_Phylum_plot %>% select(control_ID, sum_abund, Phylum) %>% distinct(), aes(x = control_ID, y = sum_abund, fill = reorder(Phylum, desc(sum_abund)))) +
  geom_bar(stat = "identity") +
  labs(x = "", y = "Raw abundance", fill = "") +
  theme(plot.caption = element_text(hjust = 0.5, size = rel(1.2)))
```

**Supplementary Figure 12: Raw abundance of Phyla in mock community samples**


### Expected VS actual relative abundances in mock community samples

Underrepresented and overrepresented Genera and Phyla are shown in the respective Tables below.


```{r, optipng='-o7'}
mock_Genus <- ALL_pos %>%
  select(Genus, Expected_abundance_genus, sum_abund_G, rel_abund_G, perc_change_G) %>%
  distinct() %>%
  arrange(desc(abs(perc_change_G)))

mock_Genus %>%
  kable(
    col.names = c(
      "Genus", "Expected relative abundance", "Total raw abundance",
      "Total relative abundance (%)", "Difference to expected (%)"
    ),
    caption = "**Supplementary Table 22: The expected and actual relative abundance of genera in mock community samples and the percentage difference between them**",
    row.names = FALSE, align = "c", format = "markdown", digits = 3, padding = 2, centering = TRUE
  ) %>%
  kable_styling()
```


```{r, optipng='-o7'}
mock_Phylum <- ALL_pos %>%
  select(Phylum, Expected_abundance_phylum, sum_abund_P, rel_abund_P, perc_change_P) %>%
  distinct() %>%
  drop_na(perc_change_P) %>%
  arrange(desc(abs(perc_change_P)))

mock_Phylum %>%
  kable(
    col.names = c(
      "Phylum", "Expected relative abundance", "Total raw abundance",
      "Total relative abundance (%)", "Difference to expected (%)"
    ),
    caption = "**Supplementary Table 23: The expected and actual relative abundance of phyla in mock community samples and the percentage difference between them**",
    row.names = FALSE, align = "c", format = "markdown", digits = 3, padding = 2, centering = TRUE
  ) %>%
  kable_styling()
```


# Analysis of laboratory batch effects

## Comparison of sample storage batch


```{r, optipng='-o7'}
meta %>%
  group_by(storage_batch_no) %>%
  count() %>%
  group_by(n) %>%
  count() %>%
  kable(
    col.names = c("Number of samples", "Number of batches"),
    caption = "**Supplementary Table 24: Number of samples per sample storage batch**",
    row.names = FALSE, align = "c", format = "markdown", digits = 3, padding = 2, centering = TRUE
  ) %>%
  kable_styling()
```


It was challenging to investigate the number of samples per batch further, as some batches of storage only had very small numbers in. Also, as the study progressed there were more likely to be older dogs in each storage sample, so any results are likely to be confounded by age of dogs, antibiotic exposure etc. Therefore, it was decided not to included this in analysis.

## Comparison of DNA extraction batch


```{r, optipng='-o7'}
meta %>%
  group_by(DNA_extraction_batch_no) %>%
  count() %>%
  group_by(n) %>%
  count() %>%
  kable(
    col.names = c("Number of samples", "Number of DNA extraction batches"),
    caption = "**Supplementary Table 25: Number of samples per DNA extraction batch**",
    row.names = FALSE, align = "c", format = "markdown", digits = 3, padding = 2, centering = TRUE
  ) %>%
  kable_styling()
```


### Comparison of samples and controls by number of reads
```{r, optipng='-o7'}
ggplot(meta, aes(x = reads, y = DNA_extraction_batch_no)) +
  geom_boxplot() +
  labs(y = "DNA extraction batch", x = "Number of reads") +
  stat_summary(fun = "mean", geom = "point", shape = 18, size = 4) +
  theme(plot.caption = element_text(hjust = 0.5, size = rel(1.2)))
```

**Supplementary Figure 13: Boxplot with mean (black diamond) of reads by DNA extraction batch**


```{r, optipng='-o7'}
meta %>%
  group_by(DNA_extraction_batch_no) %>%
  summarise(
    min(as.numeric(reads)),
    max(as.numeric(reads)),
    median(as.numeric(reads)),
    mean(as.numeric(reads)),
    t.test(reads, conf.level = 0.95)$conf.int[1],
    t.test(reads, conf.level = 0.95)$conf.int[2]
  ) %>%
  kable(
    col.names = c("Wave", "Min", "Max", "Median", "Mean", "Lower CI", "Upper CI"),
    caption = "**Supplementary Table 26: Summary statistics of number of reads in different DNA extraction batches**",
    row.names = FALSE, align = "c", format = "markdown", digits = 3, padding = 2, centering = TRUE
  ) %>%
  kable_styling()
```


### Comparison of DNA extraction batch by alpha diversity
```{r, optipng='-o7'}
ggarrange(
  ggplot(meta, aes(y = observed, x = factor(DNA_extraction_batch_no))) +
    labs(x = "", fill = "DNA extraction batch", y = "Number observed ASVs") +
    geom_boxplot() +
    theme(axis.text.x = element_blank(), axis.ticks = element_blank()) +
    stat_summary(fun = "mean", geom = "point", shape = 18, size = 4),
  ggplot(meta, aes(y = diversity_inverse_simpson, x = factor(DNA_extraction_batch_no))) +
    labs(x = "", fill = "DNA extraction batch", y = "Simpson diversity") +
    geom_boxplot() +
    theme(axis.text.x = element_blank(), axis.ticks = element_blank()) +
    stat_summary(fun = "mean", geom = "point", shape = 18, size = 4),
  ggplot(meta, aes(y = diversity_shannon, x = factor(DNA_extraction_batch_no))) +
    labs(x = "", fill = "DNA extraction batch", y = "Shannon diversity") +
    geom_boxplot() +
    stat_summary(fun = "mean", geom = "point", shape = 18, size = 4),
  ggplot(meta, aes(y = faith_PD, x = factor(DNA_extraction_batch_no))) +
    labs(x = "", fill = "DNA extraction batch", y = "Faith PD") +
    geom_boxplot() +
    stat_summary(fun = "mean", geom = "point", shape = 18, size = 4),
  common.legend = T, legend = "bottom", align = "hv"
)
```

**Supplementary Figure 14: Alpha diversity in different DNA extraction batches**


```{r, optipng='-o7'}
meta %>%
  group_by(DNA_extraction_batch_no) %>%
  summarise(
    min(as.numeric(observed)),
    max(as.numeric(observed)),
    median(as.numeric(observed)),
    mean(as.numeric(observed)),
    t.test(observed, conf.level = 0.95)$conf.int[1],
    t.test(observed, conf.level = 0.95)$conf.int[2]
  ) %>%
  kable(
    col.names = c("Wave", "Min", "Max", "Median", "Mean", "Lower CI", "Upper CI"),
    caption = "**Supplementary Table 27: Summary statistics of Richness in different DNA extraction batches**",
    row.names = FALSE, align = "c", format = "markdown", digits = 3, padding = 2, centering = TRUE
  ) %>%
  kable_styling()
```


```{r, optipng='-o7'}
meta %>%
  group_by(DNA_extraction_batch_no) %>%
  summarise(
    min(as.numeric(diversity_shannon)),
    max(as.numeric(diversity_shannon)),
    median(as.numeric(diversity_shannon)),
    mean(as.numeric(diversity_shannon)),
    t.test(diversity_shannon, conf.level = 0.95)$conf.int[1],
    t.test(diversity_shannon, conf.level = 0.95)$conf.int[2]
  ) %>%
  kable(
    col.names = c("Wave", "Min", "Max", "Median", "Mean", "Lower CI", "Upper CI"),
    caption = "**Supplementary Table 28: Summary statistics of number of Shannon diversity in different DNA extraction batches**",
    row.names = FALSE, align = "c", format = "markdown", digits = 3, padding = 2, centering = TRUE
  ) %>%
  kable_styling()
```


```{r, optipng='-o7'}
meta %>%
  group_by(DNA_extraction_batch_no) %>%
  summarise(
    min(as.numeric(faith_PD)),
    max(as.numeric(faith_PD)),
    median(as.numeric(faith_PD)),
    mean(as.numeric(faith_PD)),
    t.test(faith_PD, conf.level = 0.95)$conf.int[1],
    t.test(faith_PD, conf.level = 0.95)$conf.int[2]
  ) %>%
  kable(
    col.names = c("Wave", "Min", "Max", "Median", "Mean", "Lower CI", "Upper CI"),
    caption = "**Supplementary Table 29: Summary statistics of number of Faith PD in different DNA extraction batches**",
    row.names = FALSE, align = "c", format = "markdown", digits = 3, padding = 2, centering = TRUE
  ) %>%
  kable_styling()
```


### Comparison of DNA extraction batches by beta diversity

```{r, optipng='-o7'}
# Plot raw abundance by DNA extraction batch
ggarrange(
  plot_ordination(pseq_orig, ord.uwuni, color = "DNA_extraction_batch_no") +
    geom_point(size = 2) +
    labs(color = "DNA extraction batch", caption = "Unweighted-UniFrac") +
    stat_ellipse(aes(group = DNA_extraction_batch_no), linetype = 2) +
    theme(plot.caption = element_text(face = "bold", hjust = 0.5, size = rel(1.2))) + theme(axis.title.x = element_text(size = 12), axis.text.x = element_text(size = 12), axis.text.y = element_text(size = 12), axis.title.y = element_text(size = 12)),
  plot_ordination(pseq_orig, ord.wuni, color = "DNA_extraction_batch_no") +
    geom_point(size = 2) +
    labs(color = "DNA extraction batch", caption = "Weighted-UniFrac") +
    stat_ellipse(aes(group = DNA_extraction_batch_no), linetype = 2) +
    theme(plot.caption = element_text(face = "bold", hjust = 0.5, size = rel(1.2))) + theme(axis.title.x = element_text(size = 12), axis.text.x = element_text(size = 12), axis.text.y = element_text(size = 12), axis.title.y = element_text(size = 12)),
  plot_ordination(pseq_orig, ord.jac, color = "DNA_extraction_batch_no") +
    geom_point(size = 2) +
    labs(color = "DNA extraction batch", caption = "Jaccard similarity") +
    stat_ellipse(aes(group = DNA_extraction_batch_no), linetype = 2) +
    theme(plot.caption = element_text(face = "bold", hjust = 0.5, size = rel(1.2))) + theme(axis.title.x = element_text(size = 12), axis.text.x = element_text(size = 12), axis.text.y = element_text(size = 12), axis.title.y = element_text(size = 12)),
  plot_ordination(pseq_orig, ord.bray, color = "DNA_extraction_batch_no") +
    geom_point(size = 2) +
    labs(color = "DNA extraction batch", caption = "Bray-Curtis dissimilarity") +
    stat_ellipse(aes(group = DNA_extraction_batch_no), linetype = 2) +
    theme(plot.caption = element_text(face = "bold", hjust = 0.5, size = rel(1.2))) + theme(axis.title.x = element_text(size = 12), axis.text.x = element_text(size = 12), axis.text.y = element_text(size = 12), axis.title.y = element_text(size = 12)),
  common.legend = T, legend = "bottom", align = "hv"
)
```

**Supplementary Figure 15: PCoA using beta diversity metrics of samples by DNA extraction batch (raw abundances)**


```{r, optipng='-o7'}
# Plot relative abundance by DNA extraction batch
ggarrange(
  plot_ordination(pseq_orig_rel, ord.uwuni.rel, color = "DNA_extraction_batch_no") +
    geom_point(size = 2) +
    labs(color = "DNA extraction batch", caption = "Unweighted-UniFrac") +
    stat_ellipse(aes(group = DNA_extraction_batch_no), linetype = 2) +
    theme(plot.caption = element_text(face = "bold", hjust = 0.5, size = rel(1.2))) + theme(axis.title.x = element_text(size = 12), axis.text.x = element_text(size = 12), axis.text.y = element_text(size = 12), axis.title.y = element_text(size = 12)),
  plot_ordination(pseq_orig_rel, ord.wuni.rel, color = "DNA_extraction_batch_no") +
    geom_point(size = 2) +
    labs(color = "DNA extraction batch", caption = "Weighted-UniFrac") +
    stat_ellipse(aes(group = DNA_extraction_batch_no), linetype = 2) +
    theme(plot.caption = element_text(face = "bold", hjust = 0.5, size = rel(1.2))) + theme(axis.title.x = element_text(size = 12), axis.text.x = element_text(size = 12), axis.text.y = element_text(size = 12), axis.title.y = element_text(size = 12)),
  plot_ordination(pseq_orig_rel, ord.jac.rel, color = "DNA_extraction_batch_no") +
    geom_point(size = 2) +
    labs(color = "DNA extraction batch", caption = "Jaccard similarity") +
    stat_ellipse(aes(group = DNA_extraction_batch_no), linetype = 2) +
    theme(plot.caption = element_text(face = "bold", hjust = 0.5, size = rel(1.2))) + theme(axis.title.x = element_text(size = 12), axis.text.x = element_text(size = 12), axis.text.y = element_text(size = 12), axis.title.y = element_text(size = 12)),
  plot_ordination(pseq_orig_rel, ord.bray.rel, color = "DNA_extraction_batch_no") +
    geom_point(size = 2) +
    labs(color = "DNA extraction batch", caption = "Bray-Curtis dissimilarity") +
    stat_ellipse(aes(group = DNA_extraction_batch_no), linetype = 2) +
    theme(plot.caption = element_text(face = "bold", hjust = 0.5, size = rel(1.2))) + theme(axis.title.x = element_text(size = 12), axis.text.x = element_text(size = 12), axis.text.y = element_text(size = 12), axis.title.y = element_text(size = 12)),
  common.legend = T, legend = "bottom", align = "hv"
)
```

**Supplementary Figure 16: PCoA using beta diversity metrics of samples by DNA extraction batch (relative abundances)**


There are no obvious trends or outliers in reads, alpha or beta diversity by DNA extraction batch based on these visualisations.


## Comparison of PCR plates


```{r, optipng='-o7'}
meta %>%
  group_by(PCR_plate_no) %>%
  count() %>%
  group_by(n) %>%
  count() %>%
  kable(
    col.names = c("Number of samples", "Number of PCR plates"),
    caption = "**Supplementary Table 30: Number of samples per PCR plate**",
    row.names = FALSE, align = "c", format = "markdown", digits = 3, padding = 2, centering = TRUE
  ) %>%
  kable_styling()
```


### Comparison of samples and controls by number of reads
```{r, optipng='-o7'}
ggplot(meta, aes(x = reads, y = PCR_plate_no)) +
  geom_boxplot() +
  labs(y = "DNA extraction batch", x = "Number of reads") +
  stat_summary(fun = "mean", geom = "point", shape = 18, size = 4) +
  theme(plot.caption = element_text(hjust = 0.5, size = rel(1.2)))
```

**Supplementary Figure 17: Boxplot with mean (black diamond) of reads by DNA extraction batch**


```{r, optipng='-o7'}
meta %>%
  group_by(PCR_plate_no) %>%
  summarise(
    min(as.numeric(reads)),
    max(as.numeric(reads)),
    median(as.numeric(reads)),
    mean(as.numeric(reads)),
    t.test(reads, conf.level = 0.95)$conf.int[1],
    t.test(reads, conf.level = 0.95)$conf.int[2]
  ) %>%
  kable(
    col.names = c("Wave", "Min", "Max", "Median", "Mean", "Lower CI", "Upper CI"),
    caption = "**Supplementary Table 31: Summary statistics of number of reads in different PCR plates**",
    row.names = FALSE, align = "c", format = "markdown", digits = 3, padding = 2, centering = TRUE
  ) %>%
  kable_styling()
```


### Comparison of PCR plate by alpha diversity
```{r, optipng='-o7'}
ggarrange(
  ggplot(meta, aes(y = observed, x = factor(PCR_plate_no))) +
    labs(x = "", fill = "PCR plate", y = "Number observed ASVs") +
    geom_boxplot() +
    theme(axis.text.x = element_blank(), axis.ticks = element_blank()) +
    stat_summary(fun = "mean", geom = "point", shape = 18, size = 4),
  ggplot(meta, aes(y = diversity_inverse_simpson, x = factor(PCR_plate_no))) +
    labs(x = "", fill = "PCR plate", y = "Simpson diversity") +
    geom_boxplot() +
    theme(axis.text.x = element_blank(), axis.ticks = element_blank()) +
    stat_summary(fun = "mean", geom = "point", shape = 18, size = 4),
  ggplot(meta, aes(y = diversity_shannon, x = factor(PCR_plate_no))) +
    labs(x = "", fill = "PCR plate", y = "Shannon diversity") +
    geom_boxplot() +
    stat_summary(fun = "mean", geom = "point", shape = 18, size = 4),
  ggplot(meta, aes(y = faith_PD, x = factor(PCR_plate_no))) +
    labs(x = "", fill = "PCR plate", y = "Faith PD") +
    geom_boxplot() +
    stat_summary(fun = "mean", geom = "point", shape = 18, size = 4),
  common.legend = T, legend = "bottom", align = "hv"
)
```

**Supplementary Figure 18: Alpha diversity in different PCR plates**


```{r, optipng='-o7'}
meta %>%
  group_by(PCR_plate_no) %>%
  summarise(
    min(as.numeric(observed)),
    max(as.numeric(observed)),
    median(as.numeric(observed)),
    mean(as.numeric(observed)),
    t.test(observed, conf.level = 0.95)$conf.int[1],
    t.test(observed, conf.level = 0.95)$conf.int[2]
  ) %>%
  kable(
    col.names = c("Wave", "Min", "Max", "Median", "Mean", "Lower CI", "Upper CI"),
    caption = "**Supplementary Table 32: Summary statistics of Richness in different PCR plates**",
    row.names = FALSE, align = "c", format = "markdown", digits = 3, padding = 2, centering = TRUE
  ) %>%
  kable_styling()
```


```{r, optipng='-o7'}
meta %>%
  group_by(PCR_plate_no) %>%
  summarise(
    min(as.numeric(diversity_shannon)),
    max(as.numeric(diversity_shannon)),
    median(as.numeric(diversity_shannon)),
    mean(as.numeric(diversity_shannon)),
    t.test(diversity_shannon, conf.level = 0.95)$conf.int[1],
    t.test(diversity_shannon, conf.level = 0.95)$conf.int[2]
  ) %>%
  kable(
    col.names = c("Wave", "Min", "Max", "Median", "Mean", "Lower CI", "Upper CI"),
    caption = "**Supplementary Table 33: Summary statistics of number of Shannon diversity in different PCR plates**",
    row.names = FALSE, align = "c", format = "markdown", digits = 3, padding = 2, centering = TRUE
  ) %>%
  kable_styling()
```


```{r, optipng='-o7'}
meta %>%
  group_by(PCR_plate_no) %>%
  summarise(
    min(as.numeric(faith_PD)),
    max(as.numeric(faith_PD)),
    median(as.numeric(faith_PD)),
    mean(as.numeric(faith_PD)),
    t.test(faith_PD, conf.level = 0.95)$conf.int[1],
    t.test(faith_PD, conf.level = 0.95)$conf.int[2]
  ) %>%
  kable(
    col.names = c("Wave", "Min", "Max", "Median", "Mean", "Lower CI", "Upper CI"),
    caption = "**Supplementary Table 34: Summary statistics of number of Faith PD in different PCR plates**",
    row.names = FALSE, align = "c", format = "markdown", digits = 3, padding = 2, centering = TRUE
  ) %>%
  kable_styling()
```


### Comparison of PCR platees by beta diversity

```{r, optipng='-o7'}
# Plot raw abundance by PCR plate
ggarrange(
  plot_ordination(pseq_orig, ord.uwuni, color = "PCR_plate_no") +
    geom_point(size = 2) +
    labs(color = "PCR plate", caption = "Unweighted-UniFrac") +
    stat_ellipse(aes(group = PCR_plate_no), linetype = 2) +
    theme(plot.caption = element_text(face = "bold", hjust = 0.5, size = rel(1.2))) + theme(axis.title.x = element_text(size = 12), axis.text.x = element_text(size = 12), axis.text.y = element_text(size = 12), axis.title.y = element_text(size = 12)),
  plot_ordination(pseq_orig, ord.wuni, color = "PCR_plate_no") +
    geom_point(size = 2) +
    labs(color = "PCR plate", caption = "Weighted-UniFrac") +
    stat_ellipse(aes(group = PCR_plate_no), linetype = 2) +
    theme(plot.caption = element_text(face = "bold", hjust = 0.5, size = rel(1.2))) + theme(axis.title.x = element_text(size = 12), axis.text.x = element_text(size = 12), axis.text.y = element_text(size = 12), axis.title.y = element_text(size = 12)),
  plot_ordination(pseq_orig, ord.jac, color = "PCR_plate_no") +
    geom_point(size = 2) +
    labs(color = "PCR plate", caption = "Jaccard similarity") +
    stat_ellipse(aes(group = PCR_plate_no), linetype = 2) +
    theme(plot.caption = element_text(face = "bold", hjust = 0.5, size = rel(1.2))) + theme(axis.title.x = element_text(size = 12), axis.text.x = element_text(size = 12), axis.text.y = element_text(size = 12), axis.title.y = element_text(size = 12)),
  plot_ordination(pseq_orig, ord.bray, color = "PCR_plate_no") +
    geom_point(size = 2) +
    labs(color = "PCR plate", caption = "Bray-Curtis dissimilarity") +
    stat_ellipse(aes(group = PCR_plate_no), linetype = 2) +
    theme(plot.caption = element_text(face = "bold", hjust = 0.5, size = rel(1.2))) + theme(axis.title.x = element_text(size = 12), axis.text.x = element_text(size = 12), axis.text.y = element_text(size = 12), axis.title.y = element_text(size = 12)),
  common.legend = T, legend = "bottom", align = "hv"
)
```

**Supplementary Figure 19: PCoA using beta diversity metrics of samples by PCR plate (raw abundances)**


```{r, optipng='-o7'}
# Plot relative abundance by PCR plate
ggarrange(
  plot_ordination(pseq_orig_rel, ord.uwuni.rel, color = "PCR_plate_no") +
    geom_point(size = 2) +
    labs(color = "PCR plate", caption = "Unweighted-UniFrac") +
    stat_ellipse(aes(group = PCR_plate_no), linetype = 2) +
    theme(plot.caption = element_text(face = "bold", hjust = 0.5, size = rel(1.2))) + theme(axis.title.x = element_text(size = 12), axis.text.x = element_text(size = 12), axis.text.y = element_text(size = 12), axis.title.y = element_text(size = 12)),
  plot_ordination(pseq_orig_rel, ord.wuni.rel, color = "PCR_plate_no") +
    geom_point(size = 2) +
    labs(color = "PCR plate", caption = "Weighted-UniFrac") +
    stat_ellipse(aes(group = PCR_plate_no), linetype = 2) +
    theme(plot.caption = element_text(face = "bold", hjust = 0.5, size = rel(1.2))) + theme(axis.title.x = element_text(size = 12), axis.text.x = element_text(size = 12), axis.text.y = element_text(size = 12), axis.title.y = element_text(size = 12)),
  plot_ordination(pseq_orig_rel, ord.jac.rel, color = "PCR_plate_no") +
    geom_point(size = 2) +
    labs(color = "PCR plate", caption = "Jaccard similarity") +
    stat_ellipse(aes(group = PCR_plate_no), linetype = 2) +
    theme(plot.caption = element_text(face = "bold", hjust = 0.5, size = rel(1.2))) + theme(axis.title.x = element_text(size = 12), axis.text.x = element_text(size = 12), axis.text.y = element_text(size = 12), axis.title.y = element_text(size = 12)),
  plot_ordination(pseq_orig_rel, ord.bray.rel, color = "PCR_plate_no") +
    geom_point(size = 2) +
    labs(color = "PCR plate", caption = "Bray-Curtis dissimilarity") +
    stat_ellipse(aes(group = PCR_plate_no), linetype = 2) +
    theme(plot.caption = element_text(face = "bold", hjust = 0.5, size = rel(1.2))) + theme(axis.title.x = element_text(size = 12), axis.text.x = element_text(size = 12), axis.text.y = element_text(size = 12), axis.title.y = element_text(size = 12)),
  common.legend = T, legend = "bottom", align = "hv"
)
```

**Supplementary Figure 20: PCoA using beta diversity metrics of samples by PCR plate (relative abundances)**


The number of reads in Plate 3 seems to be slightly decreased in comparison with the other plates. However, this can be explained by the fact there are more negative controls proportionally. None of the differences were significant (i.e., all confidence intervals overlapped), so it was considered reasonable to discount PCR plate from further analyses.


# Contaminant detection and removal 

## Mitochondria and cloroplast removal

```{r, optipng='-o7'}
mit_chlor <- df %>%
  filter(Abundance > 0) %>%
  # Identify mitochondria and cloroplasts
  mutate(contains_mit_chlor = Order == "Chloroplast" | Family == "Mitochondria") %>%
  select(OTU, contains_mit_chlor) %>%
  distinct() %>%
  filter(contains_mit_chlor == TRUE)

pseq_orig2 <- prune_taxa(!(taxa_names(pseq_orig) %in% mit_chlor$OTU), pseq_orig)
pseq_orig2
```
Removing chloroplasts and mitochondria reduced the number of taxa in the data by `r ntaxa(pseq_orig) - ntaxa(pseq_orig2)`, from `r ntaxa(pseq_orig)` to `r ntaxa(pseq_orig2)`.


## Removal of other contaminants using decontam

```{r, optipng='-o7'}
# make negative values for DNA concentration positive
sample_data(pseq_orig2)$DNA_ng_ul[sample_data(pseq_orig2)$DNA_ng_ul <= 0] <- 0.0000000000000000001
# make a column that identifies the negative controls
sample_data(pseq_orig2)$is_neg <- sample_data(pseq_orig2)$sample_type == "negative control"

# Find contaminants - using both methods (DNA conc and negative controls) and accounting for PCR plate
contams_comb <- isContaminant(pseq_orig2, method = "combined", conc = "DNA_ng_ul", neg = "is_neg", threshold = 0.05, batch = "PCR_plate_no") %>%
  mutate(OTU = row.names(.))

contams <- contams_comb %>%
  select(-p.prev, -p) %>%
  distinct() %>%
  filter(contaminant == TRUE)

pseq_orig3 <- prune_taxa(!(taxa_names(pseq_orig2) %in% contams$OTU), pseq_orig2)
pseq_orig3
```

There were `r  length(contams$contaminant)` contaminants identified. The maximum number of samples that any of these contaminants were found in was `r max(contams$prev)`. The percentage of all taxa that these contaminants contributed was `r sum(contams$freq)*100`%. They were removed from remaining analyses, which reduced the number of taxa in the data by `r ntaxa(pseq_orig2) - ntaxa(pseq_orig3)`, from `r ntaxa(pseq_orig2)` to `r ntaxa(pseq_orig3)`.


# Normalisation of samples and filtering data

## Normalisation of samples by SRS (alternative to rarefraction)

First the cutoff for SRS is determined, based on the number of reads/sample. 

```{r, optipng='-o7'}
meta <- meta(pseq_orig3)

meta %>%
  group_by(PCR_plate_no) %>%
  count() %>%
  group_by(n) %>%
  count() %>%
  kable(col.names = c("Number of samples", "Number of PCR plates"), row.names = FALSE, align = "c", format = "markdown", digits = 3, padding = 2, centering = TRUE) %>%
  kable_styling()
```


```{r, optipng='-o7'}
meta %>%
  select(sample_type, reads) %>%
  mutate(reads = readcount(pseq_orig3)) %>%
  arrange(reads) %>%
  head(20) %>%
  kable(
    col.names = c("Sample type", "Number of reads"),
    caption = "**Supplementary Table 35: Number of reads in samples with lowest 20 read counts**",
    row.names = FALSE, align = "c", format = "markdown", digits = 3, padding = 2, centering = TRUE
  ) %>%
  kable_styling()
```


Based on this, the cutoff of 29454 would result in only one canine sample being lost and a very high (>25000) readcount for remaining samples.

```{r, results='hide'}
pseq_orig4 <- pseq_orig3
otu1 <- as.data.frame(otu_table(pseq_orig4)@.Data)
otu2 <- SRS(otu1, Cmin = 28795, set_seed = TRUE, seed = 281026476)
rownames(otu2) <- rownames(otu1)
otu2 <- otu_table(otu2, taxa_are_rows = TRUE)
pseq_orig4@otu_table <- otu2
pseq_orig4 <- prune_samples(sample_names(pseq_orig4), pseq_orig4)
pseq_orig4 <- core(pseq_orig4, 0, 0)

pseq_orig4
```

This reduced the number of samples in the data by `r nsamples(pseq_orig3) - nsamples(pseq_orig4)`, from `r nsamples(pseq_orig3)` to `r nsamples(pseq_orig4)`. This reduced the number of taxa in the data by `r ntaxa(pseq_orig3) - ntaxa(pseq_orig4)`, from `r ntaxa(pseq_orig3)` to `r ntaxa(pseq_orig4)`.


## Remove unneccessary samples (mock community samples, repeats, missing questionnaire dogs)

```{r, optipng='-o7'}
# create new metadata and new id for dogs that have repeated samples
meta <- meta(pseq_orig4) %>%
  group_by(dog_ID, wave) %>%
  mutate(
    dups_ID = cur_group_id(),
    dup = duplicated(dups_ID) | duplicated(dups_ID, fromLast = TRUE)
  )

# Randomly remove one of each repeated sample, so only one remains
set.seed(774672)
reps <- meta %>%
  filter(dup == TRUE) %>%
  group_by(dups_ID) %>%
  sample_n(1) %>%
  ungroup() %>%
  mutate(keep_repeat = TRUE)

keep_samples <- full_join(reps, meta) %>%
  # Removes repeats
  filter(dup == FALSE | keep_repeat == TRUE) %>%
  # Removes mock community and missing questionnaire dog samples
  filter(!is.na(sex))

# remove these from last phyloseq object included in analysis
pseq <- prune_samples(keep_samples$sample, pseq_orig4)
pseq <- core(pseq, 0, 0)

meta <- meta(pseq) %>%
  select(-reads:-is_neg)

meta$wave <- as.factor(case_when(
  meta$wave == "Wave 1" ~ "Wave 1",
  meta$wave == "Wave 2" ~ "Wave 2",
  meta$wave == "Wave 3" ~ "Wave 3"
))
```
This reduced the number of samples in the data by `r nsamples(pseq_orig4) - nsamples(pseq)`, from `r nsamples(pseq_orig4)` to `r nsamples(pseq)`. This reduced the number of taxa in the data by `r ntaxa(pseq_orig4) - ntaxa(pseq)`, from `r ntaxa(pseq_orig4)` to `r ntaxa(pseq)`.


## Summary of questionnaire data

### Household waste

```{r, optipng='-o7'}
meta %>%
  group_by(wave) %>%
  summarise(
    median(as.numeric(household_waste_score)),
    mean(as.numeric(household_waste_score)),
    t.test(household_waste_score, conf.level = 0.95)$conf.int[1],
    t.test(household_waste_score, conf.level = 0.95)$conf.int[2]
  ) %>%
  kable(
    col.names = c("Wave", "Median", "Mean", "Lower CI", "Upper CI"),
    caption = "**Supplementary Table 36: Household waste score by wave of collection**",
    row.names = FALSE, align = "c", format = "markdown", digits = 3, padding = 2, centering = TRUE
  ) %>%
  kable_styling()
```


### Outdoors waste

```{r, optipng='-o7'}
meta %>%
  group_by(wave) %>%
  summarise(
    median(as.numeric(outdoors_waste_score)),
    mean(as.numeric(outdoors_waste_score)),
    t.test(outdoors_waste_score, conf.level = 0.95)$conf.int[1],
    t.test(outdoors_waste_score, conf.level = 0.95)$conf.int[2]
  ) %>%
  kable(
    col.names = c("Wave", "Median", "Mean", "Lower CI", "Upper CI"),
    caption = "**Supplementary Table 37: Outdoors waste score by wave of collection**",
    row.names = FALSE, align = "c", format = "markdown", digits = 3, padding = 2, centering = TRUE
  ) %>%
  kable_styling()
```


### Coprophagia
```{r, optipng='-o7'}
meta %>%
  group_by(wave) %>%
  summarise(
    median(as.numeric(coprophagia_score)),
    mean(as.numeric(coprophagia_score)),
    t.test(coprophagia_score, conf.level = 0.95)$conf.int[1],
    t.test(coprophagia_score, conf.level = 0.95)$conf.int[2]
  ) %>%
  kable(
    col.names = c("Wave", "Median", "Mean", "Lower CI", "Upper CI"),
    caption = "**Supplementary Table 38: Coprophagia score by wave of collection**",
    row.names = FALSE, align = "c", format = "markdown", digits = 3, padding = 2, centering = TRUE
  ) %>%
  kable_styling()
```


### Stress
```{r, optipng='-o7'}
meta %>%
  group_by(wave) %>%
  summarise(
    median(as.numeric(stress_levels)),
    mean(as.numeric(stress_levels)),
    t.test(stress_levels, conf.level = 0.95)$conf.int[1],
    t.test(stress_levels, conf.level = 0.95)$conf.int[2]
  ) %>%
  kable(
    col.names = c("Wave", "Median", "Mean", "Lower CI", "Upper CI"),
    caption = "**Supplementary Table 39: Stress score by wave of collection**",
    row.names = FALSE, align = "c", format = "markdown", digits = 3, padding = 2, centering = TRUE
  ) %>%
  kable_styling()
```


### Contact with dogs
```{r, optipng='-o7'}
meta %>%
  group_by(wave) %>%
  summarise(
    median(as.numeric(contact_dogs_score)),
    mean(as.numeric(contact_dogs_score)),
    t.test(contact_dogs_score, conf.level = 0.95)$conf.int[1],
    t.test(contact_dogs_score, conf.level = 0.95)$conf.int[2]
  ) %>%
  kable(
    col.names = c("Wave", "Median", "Mean", "Lower CI", "Upper CI"),
    caption = "**Supplementary Table 40: Contact with dogs score by wave of collection**",
    row.names = FALSE, align = "c", format = "markdown", digits = 3, padding = 2, centering = TRUE
  ) %>%
  kable_styling()
```


### Contact with cats
```{r, optipng='-o7'}
meta %>%
  group_by(wave) %>%
  summarise(
    median(as.numeric(contact_cats_score)),
    mean(as.numeric(contact_cats_score)),
    t.test(contact_cats_score, conf.level = 0.95)$conf.int[1],
    t.test(contact_cats_score, conf.level = 0.95)$conf.int[2]
  ) %>%
  kable(
    col.names = c("Wave", "Median", "Mean", "Lower CI", "Upper CI"),
    caption = "**Supplementary Table 41: Contact with cats score by wave of collection**",
    row.names = FALSE, align = "c", format = "markdown", digits = 3, padding = 2, centering = TRUE
  ) %>%
  kable_styling()
```


### Contact with horses
```{r, optipng='-o7'}
meta %>%
  group_by(wave) %>%
  summarise(
    median(as.numeric(contact_horses_score)),
    mean(as.numeric(contact_horses_score)),
    t.test(contact_horses_score, conf.level = 0.95)$conf.int[1],
    t.test(contact_horses_score, conf.level = 0.95)$conf.int[2]
  ) %>%
  kable(
    col.names = c("Wave", "Median", "Mean", "Lower CI", "Upper CI"),
    caption = "**Supplementary Table 42: Contact with horses score by wave of collection**",
    row.names = FALSE, align = "c", format = "markdown", digits = 3, padding = 2, centering = TRUE
  ) %>%
  kable_styling()
```


### Contact with Farm animals
```{r, optipng='-o7'}
meta %>%
  group_by(wave) %>%
  summarise(
    median(as.numeric(contact_farm_animals_score)),
    mean(as.numeric(contact_farm_animals_score)),
    t.test(contact_farm_animals_score, conf.level = 0.95)$conf.int[1],
    t.test(contact_farm_animals_score, conf.level = 0.95)$conf.int[2]
  ) %>%
  kable(
    col.names = c("Wave", "Median", "Mean", "Lower CI", "Upper CI"),
    caption = "**Supplementary Table 43: Contact with farm animals score by wave of collection**",
    row.names = FALSE, align = "c", format = "markdown", digits = 3, padding = 2, centering = TRUE
  ) %>%
  kable_styling()
```


### Contact with Chickens
```{r, optipng='-o7'}
meta %>%
  group_by(wave) %>%
  summarise(
    median(as.numeric(contact_chickens_score)),
    mean(as.numeric(contact_chickens_score)),
    t.test(contact_chickens_score, conf.level = 0.95)$conf.int[1],
    t.test(contact_chickens_score, conf.level = 0.95)$conf.int[2]
  ) %>%
  kable(
    col.names = c("Wave", "Median", "Mean", "Lower CI", "Upper CI"),
    caption = "**Supplementary Table 44: Contact with chickens score by wave of collection**",
    row.names = FALSE, align = "c", format = "markdown", digits = 3, padding = 2, centering = TRUE
  ) %>%
  kable_styling()
```


### Antibiotics
```{r, optipng='-o7'}
meta %>%
  group_by(antibiotics, wave) %>%
  summarise(n = n()) %>%
  mutate(perc = (n / sum(n)) * 100) %>%
  kable(
    col.names = c("Antibiotics", "Wave", "Number", "Percentage"),
    caption = "**Supplementary Table 45: Time since antibiotics by wave of collection**",
    row.names = FALSE, align = "c", format = "markdown", digits = 3, padding = 2, centering = TRUE
  ) %>%
  kable_styling()
```


```{r, optipng='-o7'}
meta %>%
  mutate(anti_prev = antibiotics != "None") %>%
  group_by(wave) %>%
  count(anti_prev) %>%
  mutate(total_n = sum(n)) %>%
  rowwise() %>%
  mutate(
    prev = propCI(x = n, n = total_n)[4, 3],
    prev_lower = propCI(x = n, n = total_n)[4, 6],
    prev_upper = propCI(x = n, n = total_n)[4, 7]
  ) %>%
  ungroup() %>%
  select(wave, anti_prev, n, prev, prev_lower, prev_upper) %>%
  kable(
    col.names = c("Had antibiotics", "Wave", "Number", "Prevalence", "Prevalence lower CI", "Prevalence upper CI"),
    caption = "**Supplementary Table 46: Prevalence of antibiotics by wave of collection**",
    row.names = FALSE, align = "c", format = "markdown", digits = 3, padding = 2, centering = TRUE
  ) %>%
  kable_styling()
```


### Vomiting
```{r, optipng='-o7'}
meta %>%
  group_by(vomiting, wave) %>%
  summarise(n = n()) %>%
  mutate(perc = (n / sum(n)) * 100) %>%
  kable(
    col.names = c("Vomiting", "Wave", "Number", "Percentage"),
    caption = "**Supplementary Table 47: Time since vomiting by wave of collection**",
    row.names = FALSE, align = "c", format = "markdown", digits = 3, padding = 2, centering = TRUE
  ) %>%
  kable_styling()
```


```{r, optipng='-o7'}
meta %>%
  mutate(anti_prev = vomiting != "Never") %>%
  group_by(wave) %>%
  count(anti_prev) %>%
  mutate(total_n = sum(n)) %>%
  rowwise() %>%
  mutate(
    prev = propCI(x = n, n = total_n)[4, 3],
    prev_lower = propCI(x = n, n = total_n)[4, 6],
    prev_upper = propCI(x = n, n = total_n)[4, 7]
  ) %>%
  ungroup() %>%
  select(wave, anti_prev, n, prev, prev_lower, prev_upper) %>%
  kable(
    col.names = c("Vomiting", "Wave", "Number", "Prevalence", "Prevalence lower CI", "Prevalence upper CI"),
    caption = "**Supplementary Table 48: Prevalence of vomiting by wave of collection**",
    row.names = FALSE, align = "c", format = "markdown", digits = 3, padding = 2, centering = TRUE
  ) %>%
  kable_styling()
```


### Diarrhoea
```{r, optipng='-o7'}
meta %>%
  group_by(diarrhoea, wave) %>%
  summarise(n = n()) %>%
  mutate(perc = (n / sum(n)) * 100) %>%
  kable(
    col.names = c("Vomiting", "Wave", "Number", "Percentage"),
    caption = "**Supplementary Table 49: Time since diarrhoea by wave of collection**",
    row.names = FALSE, align = "c", format = "markdown", digits = 3, padding = 2, centering = TRUE
  ) %>%
  kable_styling()
```


```{r, optipng='-o7'}
meta %>%
  mutate(anti_prev = diarrhoea != "Never") %>%
  group_by(wave) %>%
  count(anti_prev) %>%
  mutate(total_n = sum(n)) %>%
  rowwise() %>%
  mutate(
    prev = propCI(x = n, n = total_n)[4, 3],
    prev_lower = propCI(x = n, n = total_n)[4, 6],
    prev_upper = propCI(x = n, n = total_n)[4, 7]
  ) %>%
  ungroup() %>%
  select(wave, anti_prev, n, prev, prev_lower, prev_upper) %>%
  kable(
    col.names = c("Diarrhoea", "Wave", "Number", "Prevalence", "Prevalence lower CI", "Prevalence upper CI"),
    caption = "**Supplementary Table 50: Prevalence of diarrhoea by wave of collection**",
    row.names = FALSE, align = "c", format = "markdown", digits = 3, padding = 2, centering = TRUE
  ) %>%
  kable_styling()
```

# Statistical analysis

## Alpha diversity
```{r, optipng='-o7'}
# get alpha diversity metrics of interest
otu_df <- as.data.frame(pseq@otu_table)
tree <- pseq@phy_tree
alpha_metrics <- microbiome::alpha(pseq, index = "all") %>%
  mutate(sample = row.names(.))

meta <- meta %>%
  full_join(alpha_metrics)

meta$faith_PD <- unlist(pd(t(otu_df), tree, include.root = T)[1])
```

### Richness (observed number of ASVs)
```{r, optipng='-o7'}
ggplot(meta, aes(x = observed)) +
  geom_histogram()
```

**Supplementary Figure 21: Distribution of richness in canine samples**


```{r, optipng='-o7'}
# Fit model
mod1 <- lmerTest::lmer(observed ~ wave + sex + colour + household_type + household_smoking_status + UK_region + area_class + household_waste_score + outdoors_waste_score + coprophagia_score + stress_levels + contact_dogs_score + contact_cats_score + contact_horses_score + contact_farm_animals_score + contact_chickens_score + antibiotics + vomiting + diarrhoea + (1 | dog_ID), data = meta)

# Check model fit
ggarrange(
  ggplot(meta, aes(sample = residuals(mod1))) +
    stat_qq() +
    stat_qq_line(),
  ggplot(meta, aes(x = residuals(mod1))) +
    geom_histogram() +
    labs(x = "Residuals", y = "Count"),
  labels = c("a", "b")
)
```

**Supplementary Figure 22: Quantile-quantile plot (a) and histogram of model residuals (b) for assessing model to predict richness in canine samples**


```{r, optipng='-o7'}
performance(mod1) %>%
  kable(
    align = "c",
    caption = "**Supplementary Table 51: Performance metrics of model to predict richness in canine samples**",
    format = "markdown", digits = 3, padding = 2, centering = TRUE
  ) %>%
  kable_styling()
```

### Phylogentic diversity (Faith PD)


```{r, optipng='-o7'}
ggplot(meta, aes(x = faith_PD)) +
  geom_histogram()
```

**Supplementary Figure 23: Distribution of faith PD in canine samples**


```{r, optipng='-o7'}
# Fit model
mod2 <- lmerTest::lmer(faith_PD ~ wave + sex + colour + household_type + household_smoking_status + UK_region + area_class + household_waste_score + outdoors_waste_score + coprophagia_score + stress_levels + contact_dogs_score + contact_cats_score + contact_horses_score + contact_farm_animals_score + contact_chickens_score + antibiotics + vomiting + diarrhoea + (1 | dog_ID), data = meta)

# Check model fit
ggarrange(
  ggplot(meta, aes(sample = residuals(mod2))) +
    stat_qq() +
    stat_qq_line(),
  ggplot(meta, aes(x = residuals(mod2))) +
    geom_histogram() +
    labs(x = "Residuals", y = "Count"),
  labels = c("a", "b")
)
```

**Supplementary Figure 24: Quantile-quantile plot (a) and histogram of model residuals (b) for assessing model to predict faith PD in canine samples**


```{r, optipng='-o7'}
performance(mod2) %>%
  kable(
    align = "c",
    caption = "**Supplementary Table 52: Performance metrics of model to predict faith PD in canine samples**",
    format = "markdown", digits = 3, padding = 2, centering = TRUE
  ) %>%
  kable_styling()
```

### Shannon diversity


```{r, optipng='-o7'}
ggplot(meta, aes(x = diversity_shannon)) +
  geom_histogram()
```

**Supplementary Figure 25: Distribution of Shannon diversity in canine samples**


```{r, optipng='-o7'}
# Fit model
mod3 <- lmerTest::lmer(diversity_shannon ~ wave + sex + colour + household_type + household_smoking_status + UK_region + area_class + household_waste_score + outdoors_waste_score + coprophagia_score + stress_levels + contact_dogs_score + contact_cats_score + contact_horses_score + contact_farm_animals_score + contact_chickens_score + antibiotics + vomiting + diarrhoea + (1 | dog_ID), data = meta)

# Check model fit
ggarrange(
  ggplot(meta, aes(sample = residuals(mod3))) +
    stat_qq() +
    stat_qq_line(),
  ggplot(meta, aes(x = residuals(mod3))) +
    geom_histogram() +
    labs(x = "Residuals", y = "Count"),
  labels = c("a", "b")
)
```

**Supplementary Figure 26: Quantile-quantile plot (a) and histogram of model residuals (b) for assessing model to predict Shannon diversity in canine samples**


```{r, optipng='-o7'}
performance(mod3) %>%
  kable(
    align = "c",
    caption = "**Supplementary Table 53: Performance metrics of model to predict Shannon diversity in canine samples**",
    format = "markdown", digits = 3, padding = 2, centering = TRUE
  ) %>%
  kable_styling()
```

### Simpson diversity


```{r, optipng='-o7'}
ggplot(meta, aes(x = diversity_inverse_simpson)) +
  geom_histogram()
```

**Supplementary Figure 27: Distribution of Simpson diversity in canine samples**


```{r, optipng='-o7'}
# Fit model
mod4 <- lmerTest::lmer(diversity_inverse_simpson ~ wave + sex + colour + household_type + household_smoking_status + UK_region + area_class + household_waste_score + outdoors_waste_score + coprophagia_score + stress_levels + contact_dogs_score + contact_cats_score + contact_horses_score + contact_farm_animals_score + contact_chickens_score + antibiotics + vomiting + diarrhoea + (1 | dog_ID), data = meta)
# Check model fit
ggarrange(
  ggplot(meta, aes(sample = residuals(mod4))) +
    stat_qq() +
    stat_qq_line(),
  ggplot(meta, aes(x = residuals(mod4))) +
    geom_histogram() +
    labs(x = "Residuals", y = "Count"),
  labels = c("a", "b")
)
```

**Supplementary Figure 28: Quantile-quantile plot (a) and histogram of model residuals (b) for assessing model to predict Simpson diversity in canine samples**


```{r, optipng='-o7'}
performance(mod4) %>%
  kable(
    align = "c",
    caption = "**Supplementary Table 54: Performance metrics of model to predict Simpson diversity in canine samples**",
    format = "markdown", digits = 3, padding = 2, centering = TRUE
  ) %>%
  kable_styling()
```


### Combined results


```{r, optipng='-o7'}
tibble(
  var = names(summary(mod1)$coefficients[, 5]),
  richness_coef = unlist(summary(mod1)$coefficients[, 1]),
  richness_p = unlist(summary(mod1)$coefficients[, 5]),
  faith_coef = unlist(summary(mod2)$coefficients[, 1]),
  faith_p = unlist(summary(mod2)$coefficients[, 5]),
  shannon_coef = unlist(summary(mod3)$coefficients[, 1]),
  shannon_p = unlist(summary(mod3)$coefficients[, 5]),
  simpson_coef = unlist(summary(mod4)$coefficients[, 1]),
  simpson_p = unlist(summary(mod4)$coefficients[, 5])
) %>%
  kable(
    col.names = c(
      "Variable", "Richness coefficient", "Richness P-value",
      "Faith PD coefficient", "Faith PD P-value",
      "Shannon index coeffiecient", "Shannon index P-value",
      "Simpson index coeffiecient", "Simpson index P-value"
    ),
    caption = "**Supplementary Table 55: Combined results for models predicting alpha diversity in canine samples**",
    row.names = FALSE, align = "c", format = "markdown", digits = 3, padding = 2, centering = TRUE
  ) %>%
  kable_styling()
```


### Boxplot of alpha diversity by wave of sample collection


```{r, optipng='-o7'}
set.seed(84738)
a1 <- ggplot(meta, aes(x = wave, y = observed, colour = wave)) +
  geom_boxplot(outlier.shape = NA) +
  geom_jitter(alpha = 0.3) +
  stat_summary(fun = "mean", geom = "point", shape = 18, size = 4) +
  labs(x = "", y = "Richness", colour = "Wave") +
  scale_color_manual(values = wave_colours) +
  theme(
    axis.ticks.x = element_blank(),
    legend.title = element_blank(),
    axis.text.x = element_blank(),
    axis.title.y = element_text(face = "bold")
  )

set.seed(84738)
a2 <- ggplot(meta, aes(x = wave, y = faith_PD, colour = wave)) +
  geom_boxplot(outlier.shape = NA) +
  geom_jitter(alpha = 0.3) +
  stat_summary(fun = "mean", geom = "point", shape = 18, size = 4) +
  labs(x = "", y = "Faith PD", colour = "Wave") +
  scale_color_manual(values = wave_colours) +
  theme(
    axis.ticks.x = element_blank(),
    legend.title = element_blank(),
    axis.text.x = element_blank(),
    axis.title.y = element_text(face = "bold")
  )

set.seed(84738)
a3 <- ggplot(meta, aes(x = wave, y = diversity_shannon, colour = wave)) +
  geom_boxplot(outlier.shape = NA) +
  geom_jitter(alpha = 0.3) +
  stat_summary(fun = "mean", geom = "point", shape = 18, size = 4) +
  labs(x = "", y = "Shannon diversity", colour = "Wave") +
  scale_color_manual(values = wave_colours) +
  theme(
    axis.ticks.x = element_blank(),
    legend.title = element_blank(),
    axis.text.x = element_blank(),
    axis.title.y = element_text(face = "bold")
  )

set.seed(84738)
a4 <- ggplot(meta, aes(x = wave, y = diversity_inverse_simpson, colour = wave)) +
  geom_boxplot(outlier.shape = NA) +
  geom_jitter(alpha = 0.3) +
  stat_summary(fun = "mean", geom = "point", shape = 18, size = 4) +
  labs(x = "", y = "Inverse Simpson diversity", colour = "Wave") +
  scale_color_manual(values = wave_colours) +
  theme(
    axis.ticks.x = element_blank(),
    legend.title = element_blank(),
    axis.text.x = element_blank(),
    axis.title.y = element_text(face = "bold")
  )

png("figures/figure3.png", units = "mm", width = 300, height = 250, res = 600)
alpha_age_plots <- ggarrange(a1, a2, a3, a4, align = "hv", common.legend = T, legend = "bottom")
alpha_age_plots
invisible(dev.off())
alpha_age_plots
```

**Supplementary Figure 29: Boxplots of alpha diversity metrics in Labrador Retriever puppy faecal samples by wave of sample collection**


### Boxplot of alpha diversity by coprophagia score


```{r, optipng='-o7'}
set.seed(98948)
a5 <- ggplot(meta, aes(x = factor(coprophagia_score), y = observed, colour = factor(coprophagia_score))) +
  geom_boxplot(outlier.shape = NA) +
  geom_jitter(alpha = 0.3) +
  stat_summary(fun = "mean", geom = "point", shape = 18, size = 4) +
  labs(x = "", y = "Number observed ASVs", colour = "Coprophagia score") +
  scale_color_manual(values = c("grey70", "#009E73", "#CC79A7", "#56B4E9", "#D55E00", "#0072B2")) +
  theme(
    axis.ticks.x = element_blank(),
    axis.text.x = element_blank(),
    axis.text.y = element_text(size = 12),
    axis.title.y = element_text(face = "bold", size = 12)
  )

set.seed(98948)
a6 <- ggplot(meta, aes(x = factor(coprophagia_score), y = faith_PD, colour = factor(coprophagia_score))) +
  geom_boxplot(outlier.shape = NA) +
  geom_jitter(alpha = 0.3) +
  stat_summary(fun = "mean", geom = "point", shape = 18, size = 4) +
  labs(x = "", y = "Faith PD", colour = "Coprophagia score") +
  scale_color_manual(values = c("grey70", "#009E73", "#CC79A7", "#56B4E9", "#D55E00", "#0072B2")) +
  theme(
    axis.ticks.x = element_blank(),
    axis.text.x = element_blank(),
    axis.text.y = element_text(size = 12),
    axis.title.y = element_text(face = "bold", size = 12)
  )

set.seed(98948)
a7 <- ggplot(meta, aes(x = factor(coprophagia_score), y = diversity_shannon, colour = factor(coprophagia_score))) +
  geom_boxplot(outlier.shape = NA) +
  geom_jitter(alpha = 0.3) +
  stat_summary(fun = "mean", geom = "point", shape = 18, size = 4) +
  labs(x = "", y = "Shannon diversity", colour = "Coprophagia score") +
  scale_color_manual(values = c("grey70", "#009E73", "#CC79A7", "#56B4E9", "#D55E00", "#0072B2")) +
  theme(
    axis.ticks.x = element_blank(),
    axis.text.x = element_blank(),
    axis.text.y = element_text(size = 12),
    axis.title.y = element_text(face = "bold", size = 12)
  )

set.seed(98948)
a8 <- ggplot(meta, aes(x = factor(coprophagia_score), y = diversity_inverse_simpson, colour = factor(coprophagia_score))) +
  geom_boxplot(outlier.shape = NA) +
  geom_jitter(alpha = 0.3) +
  stat_summary(fun = "mean", geom = "point", shape = 18, size = 4) +
  labs(x = "", y = "Inverse Simpson diversity", colour = "Coprophagia score") +
  scale_color_manual(values = c("grey70", "#009E73", "#CC79A7", "#56B4E9", "#D55E00", "#0072B2")) +
  theme(
    axis.ticks.x = element_blank(),
    axis.text.x = element_blank(),
    axis.text.y = element_text(size = 12),
    axis.title.y = element_text(face = "bold", size = 12)
  )

ggarrange(a5, a6, a7, a8, align = "hv", common.legend = T, legend = "bottom")
```

**Supplementary Figure 30: Boxplots of alpha diversity metrics in Labrador Retriever puppy faecal samples by coprophagia score**


### Boxplot of alpha diversity by contact with dogs


```{r, optipng='-o7'}
set.seed(98948)
a13 <- ggplot(meta, aes(x = factor(contact_dogs_score), y = observed, colour = factor(contact_dogs_score))) +
  geom_boxplot(outlier.shape = NA) +
  geom_jitter(alpha = 0.3) +
  stat_summary(fun = "mean", geom = "point", shape = 18, size = 4) +
  labs(x = "", y = "Number observed ASVs", colour = "Dog contact score") +
  scale_color_manual(values = c("grey70", "#009E73", "#CC79A7", "#56B4E9", "#D55E00", "#0072B2")) +
  theme(
    axis.ticks.x = element_blank(),
    axis.text.x = element_blank(),
    axis.text.y = element_text(size = 12),
    axis.title.y = element_text(face = "bold", size = 12)
  )

set.seed(98948)
a14 <- ggplot(meta, aes(x = factor(contact_dogs_score), y = faith_PD, colour = factor(contact_dogs_score))) +
  geom_boxplot(outlier.shape = NA) +
  geom_jitter(alpha = 0.3) +
  stat_summary(fun = "mean", geom = "point", shape = 18, size = 4) +
  labs(x = "", y = "Faith PD", colour = "Dog contact score") +
  scale_color_manual(values = c("grey70", "#009E73", "#CC79A7", "#56B4E9", "#D55E00", "#0072B2")) +
  theme(
    axis.ticks.x = element_blank(),
    axis.text.x = element_blank(),
    axis.text.y = element_text(size = 12),
    axis.title.y = element_text(face = "bold", size = 12)
  )

set.seed(98948)
a15 <- ggplot(meta, aes(x = factor(contact_dogs_score), y = diversity_shannon, colour = factor(contact_dogs_score))) +
  geom_boxplot(outlier.shape = NA) +
  geom_jitter(alpha = 0.3) +
  stat_summary(fun = "mean", geom = "point", shape = 18, size = 4) +
  labs(x = "", y = "Shannon diversity", colour = "Dog contact score") +
  scale_color_manual(values = c("grey70", "#009E73", "#CC79A7", "#56B4E9", "#D55E00", "#0072B2")) +
  theme(
    axis.ticks.x = element_blank(),
    axis.text.x = element_blank(),
    axis.text.y = element_text(size = 12),
    axis.title.y = element_text(face = "bold", size = 12)
  )

set.seed(98948)
a16 <- ggplot(meta, aes(x = factor(contact_dogs_score), y = diversity_inverse_simpson, colour = factor(contact_dogs_score))) +
  geom_boxplot(outlier.shape = NA) +
  geom_jitter(alpha = 0.3) +
  stat_summary(fun = "mean", geom = "point", shape = 18, size = 4) +
  labs(x = "", y = "Inverse Simpson diversity", colour = "Dog contact score") +
  scale_color_manual(values = c("grey70", "#009E73", "#CC79A7", "#56B4E9", "#D55E00", "#0072B2")) +
  theme(
    axis.ticks.x = element_blank(),
    axis.text.x = element_blank(),
    axis.text.y = element_text(size = 12),
    axis.title.y = element_text(face = "bold", size = 12)
  )

ggarrange(a13, a14, a15, a16, align = "hv", common.legend = T, legend = "bottom")
```

**Supplementary Figure 31: Boxplots of alpha diversity metrics in Labrador Retriever puppy faecal samples by dog contact score**


### Boxplot of alpha diversity by contact with horses


```{r, optipng='-o7'}
set.seed(98948)
a9 <- ggplot(meta, aes(x = factor(contact_horses_score), y = observed, colour = factor(contact_horses_score))) +
  geom_boxplot(outlier.shape = NA) +
  geom_jitter(alpha = 0.3) +
  stat_summary(fun = "mean", geom = "point", shape = 18, size = 4) +
  labs(x = "", y = "Number observed ASVs", colour = "Horse contact score") +
  scale_color_manual(values = c("grey70", "#009E73", "#CC79A7", "#56B4E9", "#D55E00", "#0072B2")) +
  theme(
    axis.ticks.x = element_blank(),
    axis.text.x = element_blank(),
    axis.text.y = element_text(size = 12),
    axis.title.y = element_text(face = "bold", size = 12)
  )

set.seed(98948)
a10 <- ggplot(meta, aes(x = factor(contact_horses_score), y = faith_PD, colour = factor(contact_horses_score))) +
  geom_boxplot(outlier.shape = NA) +
  geom_jitter(alpha = 0.3) +
  stat_summary(fun = "mean", geom = "point", shape = 18, size = 4) +
  labs(x = "", y = "Faith PD", colour = "Horse contact score") +
  scale_color_manual(values = c("grey70", "#009E73", "#CC79A7", "#56B4E9", "#D55E00", "#0072B2")) +
  theme(
    axis.ticks.x = element_blank(),
    axis.text.x = element_blank(),
    axis.text.y = element_text(size = 12),
    axis.title.y = element_text(face = "bold", size = 12)
  )

set.seed(98948)
a11 <- ggplot(meta, aes(x = factor(contact_horses_score), y = diversity_shannon, colour = factor(contact_horses_score))) +
  geom_boxplot(outlier.shape = NA) +
  geom_jitter(alpha = 0.3) +
  stat_summary(fun = "mean", geom = "point", shape = 18, size = 4) +
  labs(x = "", y = "Shannon diversity", colour = "Horse contact score") +
  scale_color_manual(values = c("grey70", "#009E73", "#CC79A7", "#56B4E9", "#D55E00", "#0072B2")) +
  theme(
    axis.ticks.x = element_blank(),
    axis.text.x = element_blank(),
    axis.text.y = element_text(size = 12),
    axis.title.y = element_text(face = "bold", size = 12)
  )

set.seed(98948)
a12 <- ggplot(meta, aes(x = factor(contact_horses_score), y = diversity_inverse_simpson, colour = factor(contact_horses_score))) +
  geom_boxplot(outlier.shape = NA) +
  geom_jitter(alpha = 0.3) +
  stat_summary(fun = "mean", geom = "point", shape = 18, size = 4) +
  labs(x = "", y = "Inverse Simpson diversity", colour = "Horse contact score") +
  scale_color_manual(values = c("grey70", "#009E73", "#CC79A7", "#56B4E9", "#D55E00", "#0072B2")) +
  theme(
    axis.ticks.x = element_blank(),
    axis.text.x = element_blank(),
    axis.text.y = element_text(size = 12),
    axis.title.y = element_text(face = "bold", size = 12)
  )

ggarrange(a9, a10, a11, a12, align = "hv", common.legend = T, legend = "bottom")
```

**Supplementary Figure 32: Boxplots of alpha diversity metrics in Labrador Retriever puppy faecal samples by horse contact score**


### Boxplot of alpha diversity by antibiotic treatment
```{r, optipng='-o7'}
set.seed(98948)
a5 <- ggplot(meta, aes(x = antibiotics, y = observed, colour = antibiotics)) +
  geom_boxplot(outlier.shape = NA) +
  geom_jitter(alpha = 0.3) +
  stat_summary(fun = "mean", geom = "point", shape = 18, size = 4) +
  labs(x = "", y = "Richness", colour = "Most recent antibiotic treatment") +
  scale_color_manual(values = c("grey70", "#009E73", "#CC79A7", "#56B4E9", "#D55E00", "#0072B2")) +
  theme(
    axis.ticks.x = element_blank(),
    axis.text.x = element_blank(),
    axis.title.y = element_text(face = "bold")
  )

set.seed(98948)
a6 <- ggplot(meta, aes(x = antibiotics, y = faith_PD, colour = antibiotics)) +
  geom_boxplot(outlier.shape = NA) +
  geom_jitter(alpha = 0.3) +
  stat_summary(fun = "mean", geom = "point", shape = 18, size = 4) +
  labs(x = "", y = "Faith phylogenetic diversity", colour = "Most recent antibiotic treatment") +
  scale_color_manual(values = c("grey70", "#009E73", "#CC79A7", "#56B4E9", "#D55E00", "#0072B2")) +
  theme(
    axis.ticks.x = element_blank(),
    axis.text.x = element_blank(),
    axis.title.y = element_text(face = "bold")
  )

set.seed(98948)
a7 <- ggplot(meta, aes(x = antibiotics, y = diversity_shannon, colour = antibiotics)) +
  geom_boxplot(outlier.shape = NA) +
  geom_jitter(alpha = 0.3) +
  stat_summary(fun = "mean", geom = "point", shape = 18, size = 4) +
  labs(x = "", y = "Shannon diversity", colour = "Most recent antibiotic treatment") +
  scale_color_manual(values = c("grey70", "#009E73", "#CC79A7", "#56B4E9", "#D55E00", "#0072B2")) +
  theme(
    axis.ticks.x = element_blank(),
    axis.text.x = element_blank(),
    axis.title.y = element_text(face = "bold")
  )

set.seed(98948)
a8 <- ggplot(meta, aes(x = antibiotics, y = diversity_inverse_simpson, colour = antibiotics)) +
  geom_boxplot(outlier.shape = NA) +
  geom_jitter(alpha = 0.3) +
  stat_summary(fun = "mean", geom = "point", shape = 18, size = 4) +
  labs(x = "", y = "Inverse simpson diversity", colour = "Most recent antibiotic treatment") +
  scale_color_manual(values = c("grey70", "#009E73", "#CC79A7", "#56B4E9", "#D55E00", "#0072B2")) +
  theme(
    axis.ticks.x = element_blank(),
    axis.text.x = element_blank(),
    axis.title.y = element_text(face = "bold")
  )

png("figures/figure4.png", units = "mm", width = 300, height = 200, res = 600)
alpha_antibiotics_plots <- ggarrange(a5, a6, a7, a8, align = "hv", common.legend = T, legend = "bottom")
alpha_antibiotics_plots
invisible(dev.off())
alpha_antibiotics_plots
```

**Supplementary Figure 33: Boxplots of alpha diversity metrics in Labrador Retriever puppy faecal samples by oral antibiotic treatment**


### Boxplot of alpha diversity by diarrhoea
```{r, optipng='-o7'}
set.seed(98948)
a9 <- ggplot(meta, aes(x = factor(diarrhoea), y = observed, colour = factor(diarrhoea))) +
  geom_boxplot(outlier.shape = NA) +
  geom_jitter(alpha = 0.3) +
  stat_summary(fun = "mean", geom = "point", shape = 18, size = 4) +
  labs(x = "", y = "Number observed ASVs", colour = "Time since diarrhoea") +
  scale_color_manual(values = c("grey70", "#009E73", "#CC79A7", "#56B4E9", "#D55E00", "#0072B2")) +
  theme(
    axis.ticks.x = element_blank(),
    axis.text.x = element_blank(),
    axis.text.y = element_text(size = 12),
    axis.title.y = element_text(face = "bold", size = 12)
  )

set.seed(98948)
a10 <- ggplot(meta, aes(x = factor(diarrhoea), y = faith_PD, colour = factor(diarrhoea))) +
  geom_boxplot(outlier.shape = NA) +
  geom_jitter(alpha = 0.3) +
  stat_summary(fun = "mean", geom = "point", shape = 18, size = 4) +
  labs(x = "", y = "Faith PD", colour = "Time since diarrhoea") +
  scale_color_manual(values = c("grey70", "#009E73", "#CC79A7", "#56B4E9", "#D55E00", "#0072B2")) +
  theme(
    axis.ticks.x = element_blank(),
    axis.text.x = element_blank(),
    axis.text.y = element_text(size = 12),
    axis.title.y = element_text(face = "bold", size = 12)
  )

set.seed(98948)
a11 <- ggplot(meta, aes(x = factor(diarrhoea), y = diversity_shannon, colour = factor(diarrhoea))) +
  geom_boxplot(outlier.shape = NA) +
  geom_jitter(alpha = 0.3) +
  stat_summary(fun = "mean", geom = "point", shape = 18, size = 4) +
  labs(x = "", y = "Shannon diversity", colour = "Time since diarrhoea") +
  scale_color_manual(values = c("grey70", "#009E73", "#CC79A7", "#56B4E9", "#D55E00", "#0072B2")) +
  theme(
    axis.ticks.x = element_blank(),
    axis.text.x = element_blank(),
    axis.text.y = element_text(size = 12),
    axis.title.y = element_text(face = "bold", size = 12)
  )

set.seed(98948)
a12 <- ggplot(meta, aes(x = factor(diarrhoea), y = diversity_inverse_simpson, colour = factor(diarrhoea))) +
  geom_boxplot(outlier.shape = NA) +
  geom_jitter(alpha = 0.3) +
  stat_summary(fun = "mean", geom = "point", shape = 18, size = 4) +
  labs(x = "", y = "Inverse Simpson diversity", colour = "Time since diarrhoea") +
  scale_color_manual(values = c("grey70", "#009E73", "#CC79A7", "#56B4E9", "#D55E00", "#0072B2")) +
  theme(
    axis.ticks.x = element_blank(),
    axis.text.x = element_blank(),
    axis.text.y = element_text(size = 12),
    axis.title.y = element_text(face = "bold", size = 12)
  )

ggarrange(a9, a10, a11, a12, align = "hv", common.legend = T, legend = "bottom")
```

**Supplementary Figure 34: Boxplots of alpha diversity metrics in Labrador Retriever puppy faecal samples by the time since diarrhoea**


## Beta diversity

### PERMANOVA


```{r, optipng='-o7'}
# get abundances
abund <- abundances(pseq)
# specify random effects for individual dogs (dog ID)
perm <- how(nperm = 999)
setBlocks(perm) <- with(meta, dog_ID)

# Jaccard - Get distance metric
jaccard_dist <- phyloseq::distance(pseq, method = "jaccard")

# How much variance does dog ID explain without other factors?
set.seed(97821159)
permanova_jacc <- adonis2(jaccard_dist ~ dog_ID, data = meta, permutations = 999, by = "margin")

# How much do other factors explain (after removing effect of dog ID)
set.seed(97821159)
permanova_jacc_RE <- adonis2(jaccard_dist ~ wave + sex + colour + household_type + household_smoking_status + UK_region + area_class + household_waste_score + outdoors_waste_score + coprophagia_score + stress_levels + contact_dogs_score + contact_cats_score + contact_horses_score + contact_farm_animals_score + contact_chickens_score + antibiotics + vomiting + diarrhoea, data = meta, permutations = perm, by = "margin")

# Bray curtis distance - Get distance metric
bray_dist <- phyloseq::distance(pseq, method = "bray")

# How much variance does dog ID explain without other factors?
set.seed(97821159)
permanova_bray <- adonis2(bray_dist ~ dog_ID, data = meta, permutations = 999, by = "margin")

# How much do other factors explain (after removing effect of dog ID)
set.seed(97821159)
permanova_bray_RE <- adonis2(bray_dist ~ wave + sex + colour + household_type + household_smoking_status + UK_region + area_class + household_waste_score + outdoors_waste_score + coprophagia_score + stress_levels + contact_dogs_score + contact_cats_score + contact_horses_score + contact_farm_animals_score + contact_chickens_score + antibiotics + vomiting + diarrhoea, data = meta, permutations = perm, by = "margin")

# Unweighted unifrac - Get distance metric
unifrac_dist <- UniFrac(pseq, weighted = FALSE)

# How much variance does dog ID explain without other factors?
set.seed(97821159)
permanova_uni <- adonis2(unifrac_dist ~ dog_ID, data = meta, permutations = 999, by = "margin")

# How much do other factors explain (after removing effect of dog ID)
set.seed(97821159)
permanova_uni_RE <- adonis2(unifrac_dist ~ wave + sex + colour + household_type + household_smoking_status + UK_region + area_class + household_waste_score + outdoors_waste_score + coprophagia_score + stress_levels + contact_dogs_score + contact_cats_score + contact_horses_score + contact_farm_animals_score + contact_chickens_score + antibiotics + vomiting + diarrhoea, data = meta, permutations = perm, by = "margin")

# weighted wunifrac - Get distance metric
wunifrac_dist <- UniFrac(pseq, weighted = TRUE)

# How much variance does dog ID explain without other factors?
set.seed(97821159)
permanova_wuni <- adonis2(wunifrac_dist ~ dog_ID, data = meta, permutations = 999, by = "margin")

# How much do other factors explain (after removing effect of dog ID)
set.seed(97821159)
permanova_wuni_RE <- adonis2(wunifrac_dist ~ wave + sex + colour + household_type + household_smoking_status + UK_region + area_class + household_waste_score + outdoors_waste_score + coprophagia_score + stress_levels + contact_dogs_score + contact_cats_score + contact_horses_score + contact_farm_animals_score + contact_chickens_score + antibiotics + vomiting + diarrhoea, data = meta, permutations = perm, by = "margin")
```


```{r, optipng='-o7'}
beta_res <- permanova_jacc %>%
  select(jacc_R2 = R2, jacc_P = `Pr(>F)`) %>%
  mutate(var = rownames(.)) %>%
  full_join(permanova_bray %>% select(bray_R2 = R2, bray_P = `Pr(>F)`) %>% mutate(var = rownames(.)), by = "var") %>%
  full_join(permanova_uni %>% select(uni_R2 = R2, uni_P = `Pr(>F)`) %>% mutate(var = rownames(.)), by = "var") %>%
  full_join(permanova_wuni %>% select(wuni_R2 = R2, wuni_P = `Pr(>F)`) %>% mutate(var = rownames(.)), by = "var") %>%
  select(var, everything()) %>%
  add_row(1 - .[.$var == "Residual", 2:9]) %>%
  mutate(var = case_when(
    is.na(var) ~ "R2_explained",
    TRUE ~ var
  ))

beta_res %>%
  kable(
    col.names = c(
      "Variable", "Jaccard R^2", "Jaccard P-value",
      "Bray-curtis R^2", "Bray-curtis P-value",
      "Unweighted unifrac R^2", "Unweighted unifrac P-value",
      "Weighted unifrac R^2", "Weighted unifrac P-value"
    ),
    caption = "**Supplementary Table 56: Combined results for PERMANOVA analysis of beta diversity in canine samples, using only individual dog ID to explain variance**",
    row.names = FALSE, align = "c", format = "markdown", digits = 3, padding = 2, centering = TRUE
  ) %>%
  kable_styling()
```


```{r, optipng='-o7'}
beta_res_RE <- permanova_jacc_RE %>%
  select(jacc_R2 = R2, jacc_P = `Pr(>F)`) %>%
  mutate(var = rownames(.)) %>%
  full_join(permanova_bray_RE %>% select(bray_R2 = R2, bray_P = `Pr(>F)`) %>% mutate(var = rownames(.)), by = "var") %>%
  full_join(permanova_uni_RE %>% select(uni_R2 = R2, uni_P = `Pr(>F)`) %>% mutate(var = rownames(.)), by = "var") %>%
  full_join(permanova_wuni_RE %>% select(wuni_R2 = R2, wuni_P = `Pr(>F)`) %>% mutate(var = rownames(.)), by = "var") %>%
  select(var, everything()) %>%
  add_row(1 - .[.$var == "Residual", 2:9]) %>%
  mutate(var = case_when(
    is.na(var) ~ "R2_explained",
    TRUE ~ var
  ))

beta_res_RE %>%
  kable(
    col.names = c(
      "Variable", "Jaccard R^2", "Jaccard P-value",
      "Bray-curtis R^2", "Bray-curtis P-value",
      "Unweighted unifrac R^2", "Unweighted unifrac P-value",
      "Weighted unifrac R^2", "Weighted unifrac P-value"
    ),
    caption = "**Supplementary Table 57: Combined results for PERMANOVA analysis of beta diversity in canine samples, after removing effect of dog ID**",
    row.names = FALSE, align = "c", format = "markdown", digits = 3, padding = 2, centering = TRUE
  ) %>%
  kable_styling()
```


### PERMDISP

```{r, optipng='-o7'}
# Write a function to extract pvalue from a betadisper ANOVA
beta_disper_fun <- function(distance_met, variable) {
  anova(betadisper(distance_met, variable))[1, 5]
}

# Run analysis on jaccard distance for factor variables
jaccard_pvals <- meta %>%
  select(beta_res_RE$var[1:19]) %>%
  select(where(is.factor)) %>%
  mutate(across(everything(), ~ beta_disper_fun(jaccard_dist, .))) %>%
  distinct() %>%
  pivot_longer(everything()) %>%
  # Correct for multiple testing (BH method)
  mutate(jaccard_FDR = p.adjust(value, method = "BH")) %>%
  select(var = name, jaccard_FDR)

# Run analysis on bray curtis distance for factor variables
bray_pvals <- meta %>%
  select(beta_res_RE$var[1:19]) %>%
  select(where(is.factor)) %>%
  mutate(across(everything(), ~ beta_disper_fun(bray_dist, .))) %>%
  distinct() %>%
  pivot_longer(everything()) %>%
  # Correct for multiple testing (BH method)
  mutate(bray_FDR = p.adjust(value, method = "BH")) %>%
  select(var = name, bray_FDR)

# Run analysis on unweighted unifrac distance for factor variables
uni_pvals <- meta %>%
  select(beta_res_RE$var[1:19]) %>%
  select(where(is.factor)) %>%
  mutate(across(everything(), ~ beta_disper_fun(unifrac_dist, .))) %>%
  distinct() %>%
  pivot_longer(everything()) %>%
  # Correct for multiple testing (BH method)
  mutate(uni_FDR = p.adjust(value, method = "BH")) %>%
  select(var = name, uni_FDR)

# Run analysis on weighted unifrac distance for factor variables
wuni_pvals <- meta %>%
  select(beta_res_RE$var[1:19]) %>%
  select(where(is.factor)) %>%
  mutate(across(everything(), ~ beta_disper_fun(wunifrac_dist, .))) %>%
  distinct() %>%
  pivot_longer(everything()) %>%
  # Correct for multiple testing (BH method)
  mutate(wuni_FDR = p.adjust(value, method = "BH")) %>%
  select(var = name, wuni_FDR)
```


```{r, optipng='-o7'}
full_join(jaccard_pvals, bray_pvals, by = "var") %>%
  full_join(uni_pvals, by = "var") %>%
  full_join(wuni_pvals, by = "var") %>%
  kable(
    col.names = c(
      "Variable", "Jaccard FDR",
      "Bray-curtis FDR",
      "Unweighted unifrac FDR",
      "Weighted unifrac FDR"
    ),
    caption = "**Supplementary Table 58: Combined results for PERMDISP analysis of beta diversity in canine samples**",
    row.names = FALSE, align = "c", format = "markdown", digits = 3, padding = 2, centering = TRUE
  ) %>%
  kable_styling()
```


### PCoA of beta diversity by wave of sample collection

```{r, optipng='-o7'}
# Change vars of interest into factors for plots
pseq_ord <- pseq
meta_ord <- meta
meta_ord$contact_dogs_score <- as.factor(meta_ord$contact_dogs_score)
meta_ord$household_waste_score <- as.factor(meta_ord$household_waste_score)
meta_ord$coprophagia_score <- as.factor(meta_ord$coprophagia_score)

# Join metadata data back to phyloseq object
meta_ord <- as.data.frame(meta_ord)
row.names(meta_ord) <- meta_ord$sample
pseq_ord@sam_data <- sample_data(meta_ord)

# Ordinate the raw abundance count data for four distances
set.seed(8470170)
ord.wuni <- ordinate(pseq_ord, "PCoA", "wunifrac")
set.seed(8470170)
ord.uwuni <- ordinate(pseq_ord, "PCoA", "unifrac")
set.seed(8470170)
ord.bray <- ordinate(pseq_ord, "PCoA", "bray")
set.seed(8470170)
ord.jac <- ordinate(pseq_ord, "PCoA", "jaccard")

beta_age_plot <- ggarrange(
  plot_ordination(pseq_ord, ord.uwuni, color = "wave") +
    geom_point(size = 2) +
    labs(color = "Wave", caption = "Unweighted-UniFrac") +
    stat_ellipse(aes(group = wave), linetype = 2) +
    theme(plot.caption = element_text(face = "bold", hjust = 0.5, size = rel(1.2))) +
    theme(legend.title = element_blank()),
  plot_ordination(pseq_ord, ord.wuni, color = "wave") +
    geom_point(size = 2) +
    labs(color = "Wave", caption = "Weighted-UniFrac") +
    stat_ellipse(aes(group = wave), linetype = 2) +
    theme(plot.caption = element_text(face = "bold", hjust = 0.5, size = rel(1.2))) +
    theme(legend.title = element_blank()),
  plot_ordination(pseq_ord, ord.jac, color = "wave") +
    geom_point(size = 2) +
    labs(color = "Wave", caption = "Jaccard similarity") +
    stat_ellipse(aes(group = wave), linetype = 2) +
    theme(plot.caption = element_text(face = "bold", hjust = 0.5, size = rel(1.2))) +
    theme(legend.title = element_blank()),
  plot_ordination(pseq_ord, ord.bray, color = "wave") +
    geom_point(size = 2) +
    labs(color = "Wave", caption = "Bray-Curtis dissimilarity") +
    stat_ellipse(aes(group = wave), linetype = 2) +
    theme(plot.caption = element_text(face = "bold", hjust = 0.5, size = rel(1.2))) +
    theme(legend.title = element_blank()),
  common.legend = T, legend = "bottom", align = "hv"
)

png("figures/figure5.png", units = "mm", width = 300, height = 250, res = 600)
beta_age_plot
invisible(dev.off())
beta_age_plot
```

**Supplementary Figure 35: PCoA for beta diversity distances in Labrador Retriever puppy faecal samples by wave of sample collection**


### PCoA of beta diversity by dog sex

```{r, optipng='-o7'}
beta_dog_sex_plot <- ggarrange(
  plot_ordination(pseq_ord, ord.uwuni, color = "sex") +
    geom_point(size = 2) +
    labs(color = "Sex", caption = "Unweighted-UniFrac") +
    scale_color_manual(values = c("grey70", "#009E73", "#CC79A7", "#56B4E9", "#D55E00", "#0072B2")) +
    stat_ellipse(aes(group = sex), linetype = 2) +
    theme(plot.caption = element_text(face = "bold", hjust = 0.5, size = rel(1.2))) + theme(axis.title.x = element_text(size = 12), axis.text.x = element_text(size = 12), axis.text.y = element_text(size = 12), axis.title.y = element_text(size = 12)),
  plot_ordination(pseq_ord, ord.wuni, color = "sex") +
    geom_point(size = 2) +
    labs(color = "Sex", caption = "Weighted-UniFrac") +
    scale_color_manual(values = c("grey70", "#009E73", "#CC79A7", "#56B4E9", "#D55E00", "#0072B2")) +
    stat_ellipse(aes(group = sex), linetype = 2) +
    theme(plot.caption = element_text(face = "bold", hjust = 0.5, size = rel(1.2))) + theme(axis.title.x = element_text(size = 12), axis.text.x = element_text(size = 12), axis.text.y = element_text(size = 12), axis.title.y = element_text(size = 12)),
  plot_ordination(pseq_ord, ord.jac, color = "sex") +
    geom_point(size = 2) +
    labs(color = "Sex", caption = "Jaccard similarity") +
    scale_color_manual(values = c("grey70", "#009E73", "#CC79A7", "#56B4E9", "#D55E00", "#0072B2")) +
    stat_ellipse(aes(group = sex), linetype = 2) +
    theme(plot.caption = element_text(face = "bold", hjust = 0.5, size = rel(1.2))) + theme(axis.title.x = element_text(size = 12), axis.text.x = element_text(size = 12), axis.text.y = element_text(size = 12), axis.title.y = element_text(size = 12)),
  plot_ordination(pseq_ord, ord.bray, color = "sex") +
    geom_point(size = 2) +
    labs(color = "Sex", caption = "Bray-Curtis dissimilarity") +
    scale_color_manual(values = c("grey70", "#009E73", "#CC79A7", "#56B4E9", "#D55E00", "#0072B2")) +
    stat_ellipse(aes(group = sex), linetype = 2) +
    theme(plot.caption = element_text(face = "bold", hjust = 0.5, size = rel(1.2))) + theme(axis.title.x = element_text(size = 12), axis.text.x = element_text(size = 12), axis.text.y = element_text(size = 12), axis.title.y = element_text(size = 12)),
  common.legend = T, legend = "bottom", align = "hv"
)

beta_dog_sex_plot
```

**Supplementary Figure 36: PCoA for beta diversity distances in Labrador Retriever puppy faecal samples by dog sex**


### PCoA of beta diversity by dog colour

```{r, optipng='-o7'}
beta_dog_colour_plot <- ggarrange(
  plot_ordination(pseq_ord, ord.uwuni, color = "colour") +
    geom_point(size = 2) +
    labs(color = "Coat colour", caption = "Unweighted-UniFrac") +
    scale_color_manual(values = c("grey70", "#009E73", "#CC79A7", "#56B4E9", "#D55E00", "#0072B2")) +
    stat_ellipse(aes(group = colour), linetype = 2) +
    theme(plot.caption = element_text(face = "bold", hjust = 0.5, size = rel(1.2))) + theme(axis.title.x = element_text(size = 12), axis.text.x = element_text(size = 12), axis.text.y = element_text(size = 12), axis.title.y = element_text(size = 12)),
  plot_ordination(pseq_ord, ord.wuni, color = "colour") +
    geom_point(size = 2) +
    labs(color = "Coat colour", caption = "Weighted-UniFrac") +
    scale_color_manual(values = c("grey70", "#009E73", "#CC79A7", "#56B4E9", "#D55E00", "#0072B2")) +
    stat_ellipse(aes(group = colour), linetype = 2) +
    theme(plot.caption = element_text(face = "bold", hjust = 0.5, size = rel(1.2))) + theme(axis.title.x = element_text(size = 12), axis.text.x = element_text(size = 12), axis.text.y = element_text(size = 12), axis.title.y = element_text(size = 12)),
  plot_ordination(pseq_ord, ord.jac, color = "colour") +
    geom_point(size = 2) +
    labs(color = "Coat colour", caption = "Jaccard similarity") +
    scale_color_manual(values = c("grey70", "#009E73", "#CC79A7", "#56B4E9", "#D55E00", "#0072B2")) +
    stat_ellipse(aes(group = colour), linetype = 2) +
    theme(plot.caption = element_text(face = "bold", hjust = 0.5, size = rel(1.2))) + theme(axis.title.x = element_text(size = 12), axis.text.x = element_text(size = 12), axis.text.y = element_text(size = 12), axis.title.y = element_text(size = 12)),
  plot_ordination(pseq_ord, ord.bray, color = "colour") +
    geom_point(size = 2) +
    labs(color = "Coat colour", caption = "Bray-Curtis dissimilarity") +
    scale_color_manual(values = c("grey70", "#009E73", "#CC79A7", "#56B4E9", "#D55E00", "#0072B2")) +
    stat_ellipse(aes(group = colour), linetype = 2) +
    theme(plot.caption = element_text(face = "bold", hjust = 0.5, size = rel(1.2))) + theme(axis.title.x = element_text(size = 12), axis.text.x = element_text(size = 12), axis.text.y = element_text(size = 12), axis.title.y = element_text(size = 12)),
  common.legend = T, legend = "bottom", align = "hv"
)

beta_dog_colour_plot
```

**Supplementary Figure 37: PCoA for beta diversity distances in Labrador Retriever puppy faecal samples by dog colour**


### PCoA of beta diversity by household waste score

```{r, optipng='-o7'}
beta_household_waste_score_plot <- ggarrange(
  plot_ordination(pseq_ord, ord.uwuni, color = "household_waste_score") +
    geom_point(size = 2) +
    labs(color = "Household waste", caption = "Unweighted-UniFrac") +
    scale_color_manual(values = c("grey70", "#009E73", "#CC79A7", "#56B4E9", "#D55E00", "#0072B2")) +
    stat_ellipse(aes(group = household_waste_score), linetype = 2) +
    theme(plot.caption = element_text(face = "bold", hjust = 0.5, size = rel(1.2))) + theme(axis.title.x = element_text(size = 12), axis.text.x = element_text(size = 12), axis.text.y = element_text(size = 12), axis.title.y = element_text(size = 12)),
  plot_ordination(pseq_ord, ord.wuni, color = "household_waste_score") +
    geom_point(size = 2) +
    labs(color = "Household waste", caption = "Weighted-UniFrac") +
    scale_color_manual(values = c("grey70", "#009E73", "#CC79A7", "#56B4E9", "#D55E00", "#0072B2")) +
    stat_ellipse(aes(group = household_waste_score), linetype = 2) +
    theme(plot.caption = element_text(face = "bold", hjust = 0.5, size = rel(1.2))) + theme(axis.title.x = element_text(size = 12), axis.text.x = element_text(size = 12), axis.text.y = element_text(size = 12), axis.title.y = element_text(size = 12)),
  plot_ordination(pseq_ord, ord.jac, color = "household_waste_score") +
    geom_point(size = 2) +
    labs(color = "Household waste", caption = "Jaccard similarity") +
    scale_color_manual(values = c("grey70", "#009E73", "#CC79A7", "#56B4E9", "#D55E00", "#0072B2")) +
    stat_ellipse(aes(group = household_waste_score), linetype = 2) +
    theme(plot.caption = element_text(face = "bold", hjust = 0.5, size = rel(1.2))) + theme(axis.title.x = element_text(size = 12), axis.text.x = element_text(size = 12), axis.text.y = element_text(size = 12), axis.title.y = element_text(size = 12)),
  plot_ordination(pseq_ord, ord.bray, color = "household_waste_score") +
    geom_point(size = 2) +
    labs(color = "Household waste", caption = "Bray-Curtis dissimilarity") +
    scale_color_manual(values = c("grey70", "#009E73", "#CC79A7", "#56B4E9", "#D55E00", "#0072B2")) +
    stat_ellipse(aes(group = household_waste_score), linetype = 2) +
    theme(plot.caption = element_text(face = "bold", hjust = 0.5, size = rel(1.2))) + theme(axis.title.x = element_text(size = 12), axis.text.x = element_text(size = 12), axis.text.y = element_text(size = 12), axis.title.y = element_text(size = 12)),
  common.legend = T, legend = "bottom", align = "hv"
)

beta_household_waste_score_plot
```

**Supplementary Figure 38: PCoA for beta diversity distances in Labrador Retriever puppy faecal samples by household waste score**


### PCoA of beta diversity by coprophagia score

```{r, optipng='-o7'}
beta_coprophagia_score_plot <- ggarrange(
  plot_ordination(pseq_ord, ord.uwuni, color = "coprophagia_score") +
    geom_point(size = 2) +
    labs(color = "Coprophagia", caption = "Unweighted-UniFrac") +
    scale_color_manual(values = c("grey70", "#009E73", "#CC79A7", "#56B4E9", "#D55E00", "#0072B2")) +
    stat_ellipse(aes(group = coprophagia_score), linetype = 2) +
    theme(plot.caption = element_text(face = "bold", hjust = 0.5, size = rel(1.2))) + theme(axis.title.x = element_text(size = 12), axis.text.x = element_text(size = 12), axis.text.y = element_text(size = 12), axis.title.y = element_text(size = 12)),
  plot_ordination(pseq_ord, ord.wuni, color = "coprophagia_score") +
    geom_point(size = 2) +
    labs(color = "Coprophagia", caption = "Weighted-UniFrac") +
    scale_color_manual(values = c("grey70", "#009E73", "#CC79A7", "#56B4E9", "#D55E00", "#0072B2")) +
    stat_ellipse(aes(group = coprophagia_score), linetype = 2) +
    theme(plot.caption = element_text(face = "bold", hjust = 0.5, size = rel(1.2))) + theme(axis.title.x = element_text(size = 12), axis.text.x = element_text(size = 12), axis.text.y = element_text(size = 12), axis.title.y = element_text(size = 12)),
  plot_ordination(pseq_ord, ord.jac, color = "coprophagia_score") +
    geom_point(size = 2) +
    labs(color = "Coprophagia", caption = "Jaccard similarity") +
    scale_color_manual(values = c("grey70", "#009E73", "#CC79A7", "#56B4E9", "#D55E00", "#0072B2")) +
    stat_ellipse(aes(group = coprophagia_score), linetype = 2) +
    theme(plot.caption = element_text(face = "bold", hjust = 0.5, size = rel(1.2))) + theme(axis.title.x = element_text(size = 12), axis.text.x = element_text(size = 12), axis.text.y = element_text(size = 12), axis.title.y = element_text(size = 12)),
  plot_ordination(pseq_ord, ord.bray, color = "coprophagia_score") +
    geom_point(size = 2) +
    labs(color = "Coprophagia", caption = "Bray-Curtis dissimilarity") +
    scale_color_manual(values = c("grey70", "#009E73", "#CC79A7", "#56B4E9", "#D55E00", "#0072B2")) +
    stat_ellipse(aes(group = coprophagia_score), linetype = 2) +
    theme(plot.caption = element_text(face = "bold", hjust = 0.5, size = rel(1.2))) + theme(axis.title.x = element_text(size = 12), axis.text.x = element_text(size = 12), axis.text.y = element_text(size = 12), axis.title.y = element_text(size = 12)),
  common.legend = T, legend = "bottom", align = "hv"
)

beta_coprophagia_score_plot
```

**Supplementary Figure 39: PCoA for beta diversity distances in Labrador Retriever puppy faecal samples by coprophagia score**


### PCoA of beta diversity by dog contact score

```{r, optipng='-o7'}
beta_dog_contact_score_plot <- ggarrange(
  plot_ordination(pseq_ord, ord.uwuni, color = "contact_dogs_score") +
    geom_point(size = 2) +
    labs(color = "Dog contact score", caption = "Unweighted-UniFrac") +
    scale_color_manual(values = c("grey70", "#009E73", "#CC79A7", "#56B4E9", "#D55E00", "#0072B2")) +
    stat_ellipse(aes(group = contact_dogs_score), linetype = 2) +
    theme(plot.caption = element_text(face = "bold", hjust = 0.5, size = rel(1.2))) + theme(axis.title.x = element_text(size = 12), axis.text.x = element_text(size = 12), axis.text.y = element_text(size = 12), axis.title.y = element_text(size = 12)),
  plot_ordination(pseq_ord, ord.wuni, color = "contact_dogs_score") +
    geom_point(size = 2) +
    labs(color = "Dog contact score", caption = "Weighted-UniFrac") +
    scale_color_manual(values = c("grey70", "#009E73", "#CC79A7", "#56B4E9", "#D55E00", "#0072B2")) +
    stat_ellipse(aes(group = contact_dogs_score), linetype = 2) +
    theme(plot.caption = element_text(face = "bold", hjust = 0.5, size = rel(1.2))) + theme(axis.title.x = element_text(size = 12), axis.text.x = element_text(size = 12), axis.text.y = element_text(size = 12), axis.title.y = element_text(size = 12)),
  plot_ordination(pseq_ord, ord.jac, color = "contact_dogs_score") +
    geom_point(size = 2) +
    labs(color = "Dog contact score", caption = "Jaccard similarity") +
    scale_color_manual(values = c("grey70", "#009E73", "#CC79A7", "#56B4E9", "#D55E00", "#0072B2")) +
    stat_ellipse(aes(group = contact_dogs_score), linetype = 2) +
    theme(plot.caption = element_text(face = "bold", hjust = 0.5, size = rel(1.2))) + theme(axis.title.x = element_text(size = 12), axis.text.x = element_text(size = 12), axis.text.y = element_text(size = 12), axis.title.y = element_text(size = 12)),
  plot_ordination(pseq_ord, ord.bray, color = "contact_dogs_score") +
    geom_point(size = 2) +
    labs(color = "Dog contact score", caption = "Bray-Curtis dissimilarity") +
    scale_color_manual(values = c("grey70", "#009E73", "#CC79A7", "#56B4E9", "#D55E00", "#0072B2")) +
    stat_ellipse(aes(group = contact_dogs_score), linetype = 2) +
    theme(plot.caption = element_text(face = "bold", hjust = 0.5, size = rel(1.2))) + theme(axis.title.x = element_text(size = 12), axis.text.x = element_text(size = 12), axis.text.y = element_text(size = 12), axis.title.y = element_text(size = 12)),
  common.legend = T, legend = "bottom", align = "hv"
)

beta_dog_contact_score_plot
```

**Supplementary Figure 40: PCoA for beta diversity distances in Labrador Retriever puppy faecal samples by dog contact score**


### PCoA of beta diversity by antibiotic treatment

```{r, optipng='-o7'}
beta_AB_plot <- ggarrange(
  plot_ordination(pseq_ord, ord.uwuni, color = "antibiotics") +
    geom_point(size = 2) +
    labs(color = "Most recent antibiotic treatment", caption = "Unweighted-UniFrac") +
    scale_color_manual(values = c("grey70", "#009E73", "#CC79A7", "#56B4E9", "#D55E00", "#0072B2")) +
    stat_ellipse(aes(group = antibiotics), linetype = 2) +
    theme(plot.caption = element_text(face = "bold", hjust = 0.5, size = rel(1.2))),
  plot_ordination(pseq_ord, ord.wuni, color = "antibiotics") +
    geom_point(size = 2) +
    labs(color = "Most recent antibiotic treatment", caption = "Weighted-UniFrac") +
    scale_color_manual(values = c("grey70", "#009E73", "#CC79A7", "#56B4E9", "#D55E00", "#0072B2")) +
    stat_ellipse(aes(group = antibiotics), linetype = 2) +
    theme(plot.caption = element_text(face = "bold", hjust = 0.5, size = rel(1.2))),
  plot_ordination(pseq_ord, ord.jac, color = "antibiotics") +
    geom_point(size = 2) +
    labs(color = "Most recent antibiotic treatment", caption = "Jaccard similarity") +
    scale_color_manual(values = c("grey70", "#009E73", "#CC79A7", "#56B4E9", "#D55E00", "#0072B2")) +
    stat_ellipse(aes(group = antibiotics), linetype = 2) +
    theme(plot.caption = element_text(face = "bold", hjust = 0.5, size = rel(1.2))),
  plot_ordination(pseq_ord, ord.bray, color = "antibiotics") +
    geom_point(size = 2) +
    labs(color = "Most recent antibiotic treatment", caption = "Bray-Curtis dissimilarity") +
    scale_color_manual(values = c("grey70", "#009E73", "#CC79A7", "#56B4E9", "#D55E00", "#0072B2")) +
    stat_ellipse(aes(group = antibiotics), linetype = 2) +
    theme(plot.caption = element_text(face = "bold", hjust = 0.5, size = rel(1.2))),
  common.legend = T, legend = "bottom", align = "hv"
)

beta_AB_plot
```

**Supplementary Figure 41: PCoA for beta diversity distances in Labrador Retriever puppy faecal samples by oral antibiotic treatment**


# Taxonomy of canine samples
```{r, optipng='-o7'}
pseq_rel <- microbiome::transform(pseq, "compositional")
tax_table <- psmelt(pseq_rel)
```

## Phylum
```{r, optipng='-o7'}
tax_table_phy <- tax_table %>%
  select(sample, Abundance, Phylum) %>%
  group_by(sample, Phylum) %>%
  mutate(
    Phylum = replace_na(Phylum, "Unclassified"),
    sum_abund = sum(Abundance)
  ) %>%
  ungroup() %>%
  select(-Abundance) %>%
  distinct() %>%
  group_by(Phylum) %>%
  mutate(
    num_samples = sum(sum_abund > 0),
    sum_abund = sum(sum_abund)
  ) %>%
  ungroup() %>%
  select(-sample) %>%
  distinct() %>%
  mutate(perc_abund = (sum_abund / sum(sum_abund)) * 100) %>%
  arrange(desc(perc_abund)) %>%
  mutate(number_seq = 1:nrow(.))

tax_table_phy %>%
  select(number_seq, Phylum, num_samples, perc_abund) %>%
  kable(
    align = "c",
    caption = "**Supplementary Table 59: Relative abundance of microbial phyla in Labrador Retriever puppy faecal samples**", col.names = c("Phylum Number", "Phylum", "Number of samples", "Abundance (percentage)"),
    format = "markdown", digits = 6, padding = 2, centering = TRUE
  ) %>%
  kable_styling()
```

```{r, fig.dim=c(15,20)}
# generate anononymised dog IDS
new_IDs <- tax_table %>%
  select(dog_ID) %>%
  distinct() %>%
  arrange(as.numeric(dog_ID)) %>%
  mutate(new_ID = 1:nrow(.))

tax_table_ind_phy <- tax_table %>%
  full_join(new_IDs) %>%
  select(sample, wave, new_ID, Abundance, Phylum) %>%
  group_by(sample, wave, Phylum) %>%
  mutate(
    Phylum = replace_na(Phylum, "Unclassified"),
    sum_abund = sum(Abundance)
  ) %>%
  ungroup() %>%
  select(-Abundance) %>%
  distinct() %>%
  full_join(tax_table_phy %>% select(Phylum, number_seq)) %>%
  arrange(new_ID) %>%
  arrange(number_seq)

strip <- strip_themed(background_x = elem_list_rect(fill = wave_colours), text_x = element_text(size = 12, face = "bold"), text_y = element_text(size = 12, face = "bold"))

ind_plot_phy <- ggplot(tax_table_ind_phy, aes(
  x = new_ID, y = sum_abund,
  fill = reorder(Phylum, number_seq)
)) +
  geom_bar(stat = "identity") +
  scale_fill_manual(values = c(phylum_col)) +
  scale_x_continuous(labels = c(unique(factor(tax_table_ind_phy$new_ID))), breaks = c(unique(tax_table_ind_phy$new_ID))) +
  labs(x = "Dog ID", y = "Relative abundance (%)", fill = "Phylum") +
  facet_wrap2(~wave, ncol = 1, nrow = 3, strip = strip) +
  theme_bw() +
  theme(
    axis.text.x = element_text(face = "bold", angle = 90, vjust = 0.5, hjust = 1),
    axis.title.y = element_text(face = "bold"),
    legend.title = element_text(face = "bold"),
    legend.text = element_text(face = "italic")
  )

png("figures/figure6.png", units = "mm", width = 300, height = 200, res = 600)
ind_plot_phy
invisible(dev.off())
ind_plot_phy
```

**Supplementary Figure 42: The relative abundance of phyla in individual Labrador Retriever puppy faecal samples**


```{r, optipng='-o7'}
tax_table_phy_wave <- tax_table %>%
  select(sample, wave, Abundance, Phylum) %>%
  group_by(sample, wave, Phylum) %>%
  mutate(
    Phylum = replace_na(Phylum, "Unclassified"),
    sum_abund = sum(Abundance)
  ) %>%
  ungroup() %>%
  select(-Abundance) %>%
  distinct() %>%
  group_by(wave, Phylum) %>%
  mutate(
    num_samples = sum(sum_abund > 0),
    sum_abund = sum(sum_abund)
  ) %>%
  ungroup() %>%
  select(-sample) %>%
  distinct() %>%
  group_by(wave) %>%
  mutate(perc_abund = (sum_abund / sum(sum_abund)) * 100) %>%
  ungroup() %>%
  full_join(tax_table_phy %>% select(Phylum, number_seq)) %>%
  arrange(wave) %>%
  arrange(number_seq)

tax_table_phy_wave %>%
  select(number_seq, Phylum, wave, num_samples, perc_abund) %>%
  kable(
    align = "c",
    caption = "**Supplementary Table 60: Relative abundance of microbial phyla in Labrador Retriever puppy faecal samples, by wave of sample collection**", col.names = c("Phylum Number", "Phylum", "Wave", "Number of samples", "Abundance (percentage)"),
    format = "markdown", digits = 6, padding = 2, centering = TRUE
  ) %>%
  kable_styling()

group_plot_phy <- ggplot(tax_table_phy_wave, aes(
  x = wave, y = perc_abund,
  fill = reorder(Phylum, number_seq)
)) +
  geom_bar(stat = "identity") +
  scale_fill_manual(values = c(phylum_col)) +
  labs(x = "", y = "Relative abundance (%)", fill = "Phylum") +
  theme_bw() +
  theme(
    axis.text.x = element_text(face = "bold"),
    axis.title.y = element_text(face = "bold"),
    legend.title = element_text(face = "bold"),
    legend.text = element_text(face = "italic")
  )

png("figures/figure7.png", units = "mm", width = 300, height = 200, res = 600)
group_plot_phy
invisible(dev.off())
group_plot_phy
```

**Supplementary Figure 43: The relative abundance of phyla by wave of sample collection in Labrador Retriever puppy faecal samples**


## Class
```{r, optipng='-o7'}
tax_table_class <- tax_table %>%
  select(sample, Abundance, Class) %>%
  group_by(sample, Class) %>%
  mutate(
    Class = replace_na(Class, "Unclassified"),
    sum_abund = sum(Abundance)
  ) %>%
  ungroup() %>%
  select(-Abundance) %>%
  distinct() %>%
  group_by(Class) %>%
  mutate(
    num_samples = sum(sum_abund > 0),
    sum_abund = sum(sum_abund)
  ) %>%
  ungroup() %>%
  select(-sample) %>%
  distinct() %>%
  mutate(perc_abund = (sum_abund / sum(sum_abund)) * 100) %>%
  arrange(desc(perc_abund)) %>%
  mutate(number_seq = 1:nrow(.))

tax_table_class %>%
  select(number_seq, Class, num_samples, perc_abund) %>%
  kable(
    align = "c",
    caption = "**Supplementary Table 61: Relative abundance of microbial class in Labrador Retriever puppy faecal samples**", col.names = c("Class Number", "Class", "Number of samples", "Abundance (percentage)"),
    format = "markdown", digits = 6, padding = 2, centering = TRUE
  ) %>%
  kable_styling()
```

## Order
```{r, optipng='-o7'}
tax_table_order <- tax_table %>%
  select(sample, Abundance, Order) %>%
  group_by(sample, Order) %>%
  mutate(
    Order = replace_na(Order, "Unclassified"),
    sum_abund = sum(Abundance)
  ) %>%
  ungroup() %>%
  select(-Abundance) %>%
  distinct() %>%
  group_by(Order) %>%
  mutate(
    num_samples = sum(sum_abund > 0),
    sum_abund = sum(sum_abund)
  ) %>%
  ungroup() %>%
  select(-sample) %>%
  distinct() %>%
  mutate(perc_abund = (sum_abund / sum(sum_abund)) * 100) %>%
  arrange(desc(perc_abund)) %>%
  mutate(number_seq = 1:nrow(.))

tax_table_order %>%
  select(number_seq, Order, num_samples, perc_abund) %>%
  kable(
    align = "c",
    caption = "**Supplementary Table 62: Relative abundance of microbial order in Labrador Retriever puppy faecal samples**", col.names = c("Order Number", "Order", "Number of samples", "Abundance (percentage)"),
    format = "markdown", digits = 6, padding = 2, centering = TRUE
  ) %>%
  kable_styling()
```

## Family
```{r, optipng='-o7'}
tax_table_fam <- tax_table %>%
  select(sample, Abundance, Family) %>%
  group_by(sample, Family) %>%
  mutate(
    Family = replace_na(Family, "Unclassified"),
    Family = case_when(
      Family == "uncultured bacterium" |
        Family == "uncultured" |
        Family == "metagenome" |
        Family == "Unknown Family" ~ "Unclassified",
      Family == "uncultured Erysipelotrichaceae bacterium" ~ "Erysipelotrichaceae",
      TRUE ~ Family
    ),
    sum_abund = sum(Abundance)
  ) %>%
  ungroup() %>%
  select(-Abundance) %>%
  distinct() %>%
  group_by(Family) %>%
  mutate(
    num_samples = sum(sum_abund > 0),
    sum_abund = sum(sum_abund)
  ) %>%
  ungroup() %>%
  select(-sample) %>%
  distinct() %>%
  mutate(perc_abund = (sum_abund / sum(sum_abund)) * 100) %>%
  arrange(desc(perc_abund)) %>%
  mutate(number_seq = 1:nrow(.))

tax_table_fam %>%
  select(number_seq, Family, num_samples, perc_abund) %>%
  kable(
    align = "c",
    caption = "**Supplementary Table 63: Relative abundance of microbial families in Labrador Retriever puppy faecal samples**", col.names = c("Family Number", "Family", "Number of samples", "Abundance (percentage)"),
    format = "markdown", digits = 6, padding = 2, centering = TRUE
  ) %>%
  kable_styling()
```

```{r, fig.dim=c(15,20)}
# regroup families
tax_table_ind_fam <- tax_table %>%
  mutate(
    Family = replace_na(Family, "Unclassified"),
    Family = case_when(
      Family == "uncultured bacterium" |
        Family == "uncultured" |
        Family == "metagenome" |
        Family == "Unknown Family" ~ "Unclassified",
      Family == "uncultured Erysipelotrichaceae bacterium" ~ "Erysipelotrichaceae",
      TRUE ~ Family
    )
  ) %>%
  full_join(new_IDs) %>%
  full_join(tax_table_fam %>% select(Family, number_seq)) %>%
  # regroup families
  mutate(
    Family = case_when(
      number_seq <= 29 ~ Family,
      TRUE ~ "Other"
    ),
    number_seq = case_when(
      Family == "Other" ~ 30,
      TRUE ~ number_seq
    )
  ) %>%
  select(sample, number_seq, wave, new_ID, Abundance, Family) %>%
  group_by(sample, wave, Family) %>%
  mutate(sum_abund = sum(Abundance)) %>%
  ungroup() %>%
  select(-Abundance) %>%
  distinct() %>%
  arrange(new_ID) %>%
  arrange(number_seq)

ind_plot_fam <- ggplot(tax_table_ind_fam, aes(
  x = new_ID, y = sum_abund,
  fill = reorder(Family, number_seq)
)) +
  geom_bar(stat = "identity") +
  scale_fill_manual(values = c(family_col)) +
  scale_x_continuous(labels = c(unique(factor(tax_table_ind_fam$new_ID))), breaks = c(unique(tax_table_ind_fam$new_ID))) +
  labs(x = "Dog ID", y = "Relative abundance (%)", fill = "Family") +
  facet_wrap2(~wave, ncol = 1, nrow = 3, strip = strip) +
  theme_bw() +
  theme(
    axis.text.x = element_text(face = "bold", angle = 90, vjust = 0.5, hjust = 1),
    axis.title.y = element_text(face = "bold"),
    legend.title = element_text(face = "bold"),
    legend.text = element_text(face = "italic")
  )
ind_plot_fam
```

**Supplementary Figure 44: The relative abundance of 30 most abundant microbial families in individual Labrador Retriever puppy faecal samples**


```{r, optipng='-o7'}
tax_table_fam_wave <- tax_table %>%
  mutate(
    Family = replace_na(Family, "Unclassified"),
    Family = case_when(
      Family == "uncultured bacterium" |
        Family == "uncultured" |
        Family == "metagenome" |
        Family == "Unknown Family" ~ "Unclassified",
      Family == "uncultured Erysipelotrichaceae bacterium" ~ "Erysipelotrichaceae",
      TRUE ~ Family
    )
  ) %>%
  full_join(tax_table_fam %>% select(Family, number_seq)) %>%
  # regroup families
  mutate(
    Family = case_when(
      number_seq <= 29 ~ Family,
      TRUE ~ "Other"
    ),
    number_seq = case_when(
      Family == "Other" ~ 30,
      TRUE ~ number_seq
    )
  ) %>%
  select(sample, number_seq, wave, Abundance, Family) %>%
  group_by(sample, wave, Family) %>%
  mutate(sum_abund = sum(Abundance)) %>%
  ungroup() %>%
  select(-Abundance) %>%
  distinct() %>%
  group_by(wave, Family) %>%
  mutate(
    num_samples = sum(sum_abund > 0),
    sum_abund = sum(sum_abund)
  ) %>%
  ungroup() %>%
  select(-sample) %>%
  distinct() %>%
  group_by(wave) %>%
  mutate(perc_abund = (sum_abund / sum(sum_abund)) * 100) %>%
  ungroup() %>%
  arrange(wave) %>%
  arrange(number_seq)

tax_table_fam_wave %>%
  select(number_seq, Family, wave, num_samples, perc_abund) %>%
  kable(
    align = "c",
    caption = "**Supplementary Table 64: Relative abundance of 30 most abundant microbial families  in Labrador Retriever puppy faecal samples, by wave of sample collection**", col.names = c("Family Number", "Family", "Wave", "Number of samples", "Abundance (percentage)"),
    format = "markdown", digits = 6, padding = 2, centering = TRUE
  ) %>%
  kable_styling()

group_plot_fam <- ggplot(tax_table_fam_wave, aes(
  x = wave, y = perc_abund,
  fill = reorder(Family, number_seq)
)) +
  geom_bar(stat = "identity") +
  scale_fill_manual(values = c(family_col)) +
  labs(x = "", y = "Relative abundance (%)", fill = "Family") +
  theme_bw() +
  theme(
    axis.text.x = element_text(face = "bold"),
    axis.title.y = element_text(face = "bold"),
    legend.title = element_text(face = "bold"),
    legend.text = element_text(face = "italic")
  )
group_plot_fam
```

**Supplementary Figure 45: The relative abundance of of 30 most abundant microbial families  by wave of sample collection in Labrador Retriever puppy faecal samples**


## Genus
```{r, optipng='-o7'}
tax_table_genus <- tax_table %>%
  select(sample, Abundance, Genus) %>%
  group_by(sample, Genus) %>%
  mutate(
    Genus = replace_na(Genus, "Unclassified"),
    sum_abund = sum(Abundance)
  ) %>%
  ungroup() %>%
  select(-Abundance) %>%
  distinct() %>%
  group_by(Genus) %>%
  mutate(
    num_samples = sum(sum_abund > 0),
    sum_abund = sum(sum_abund)
  ) %>%
  ungroup() %>%
  select(-sample) %>%
  distinct() %>%
  mutate(perc_abund = (sum_abund / sum(sum_abund)) * 100) %>%
  arrange(desc(perc_abund)) %>%
  mutate(number_seq = 1:nrow(.)) %>%
  slice_max(sum_abund, n = 30)

tax_table_genus %>%
  select(number_seq, Genus, num_samples, perc_abund) %>%
  kable(
    align = "c",
    caption = "**Supplementary Table 65: Relative abundance of 30 most abundant microbial genera in Labrador Retriever puppy faecal samples**", col.names = c("Genus Number", "Genus", "Number of samples", "Abundance (percentage)"),
    format = "markdown", digits = 6, padding = 2, centering = TRUE
  ) %>%
  kable_styling()
```


# Differential abundance analysis

Get the "core" microbiome (taxa are in more than 10% of samples) and transform to relative abundances
```{r, results='hide'}
# Define the prevalence function
prevalence_function <- function(taxon) {
  # Calculate the prevalence of the taxon
  prevalence <- sum(taxon > 0) / length(taxon)
  return(prevalence)
}
pseq.sub <- filter_taxa(pseq, function(taxon) prevalence_function(taxon) > 0.1, prune = TRUE)
pseq.sub <- microbiome::transform(pseq.sub, "compositional")
pseq.sub
```


```{r, message = FALSE, warning = FALSE}
# Do some taxa renaming to make interpretation a bit easier for the reader
taxa_names(pseq.sub) <- paste("ASV", 1:dim(pseq.sub@otu_table)[1], sep = "")
new_names <- as.data.frame(tax_table(pseq.sub)) %>%
  dplyr::rename(Domain = Kingdom) %>%
  mutate(Species = NA_character_) %>%
  mutate_at(vars(Genus, Family, Order, Class, Phylum, Domain), ~ str_remove_all(case_when(
    str_detect(., "uncultured|metagenome|unidentified") == TRUE |
      . == "NA" ~ NA_character_,
    TRUE ~ .
  ), "[[:punct:]]"))
pseq.sub@tax_table <- tax_table(as.matrix(new_names))
pseq.sub <- microbiome::add_besthit(pseq.sub)

# Reformat data to be used in Maaslin2
asvs_sub <- as.data.frame(t(pseq.sub@otu_table@.Data))
meta_sub <- meta(pseq.sub)
```

```{r, eval = FALSE}
# Run Maaslin2 - CPLM method is chosen due to convergence and poor fit issues with other methods
# Variables included are those with a p-value of < 0.1 in alpha and beta diversity analyses
fit_data_CPLM <- Maaslin2(
  asvs_sub,
  meta_sub,
  output = "Maaslin2_output_CPLM",
  fixed_effects = c("wave", "sex", "colour", "household_smoking_status", "household_waste_score", "coprophagia_score", "contact_dogs_score", "contact_horses_score", "antibiotics", "vomiting", "diarrhoea"),
  random_effects = c("dog_ID"),
  analysis_method = "CPLM",
  normalization = "NONE",
  transform = "NONE"
)

saveRDS(fit_data_CPLM, "fit_data_CPLM.RDS")
```

```{r, optipng='-o7'}
# Get results (all results)
results_0 <- readRDS("fit_data_CPLM.RDS")$results %>%
  mutate(logpsign = -log(qval) * sign(coef)) %>%
  mutate(var = case_when(
    metadata == value ~ metadata,
    TRUE ~ paste(metadata, value, sep = "-")
  )) %>%
  select(feature, var, logpsign) %>%
  pivot_wider(names_from = var, values_from = logpsign)

# Get information about ASV
all_info <- psmelt(pseq.sub) %>%
  select(OTU, Phylum, Class, Order, Family, Genus) %>%
  separate(OTU, "ASV_no", sep = ":", remove = FALSE, extra = "drop") %>%
  distinct()

# Get results (converged models)
results <- readRDS("fit_data_CPLM.RDS")$results %>%
  filter(!is.nan(qval) & !is.na(qval)) %>%
  mutate(logpsign = -log(qval) * sign(coef)) %>%
  mutate(var = case_when(
    metadata == value ~ metadata,
    TRUE ~ paste(metadata, value, sep = "-")
  )) %>%
  select(feature, var, logpsign) %>%
  pivot_wider(names_from = var, values_from = logpsign) %>%
  separate(feature, "ASV_no", remove = FALSE) %>%
  left_join(all_info) %>%
  separate(OTU, ":", into = c("ASV_no2", "Taxa_name"), remove = FALSE) %>%
  select("feature", "Phylum", "Class", "Order", "Family", "Genus",
    `Wave two` = "wave-Wave 2",
    `Wave three` = "wave-Wave 3",
    `Sex-Male` = "sex-Male",
    `Colour-Chocolate` = "colour-chocolate",
    `Colour-Fox red` = "colour-fox red",
    `Colour-Yellow` = "colour-yellow",
    `Household smoking status-Yes` = "household_smoking_status-Yes",
    `Household waste score` = "household_waste_score",
    `Coprophagia score` = "coprophagia_score",
    `Dog contact score` = "contact_dogs_score",
    `Horse contact score` = "contact_horses_score",
    `Antibiotics-Under 1 week` = "antibiotics-Under 1 week",
    `Antibiotics-1 to 4 weeks ago` = "antibiotics-1 to 4 weeks",
    `Antibiotics-4 to 8 weeks ago` = "antibiotics-4 to 8 weeks",
    `Antibiotics-8 to 16 weeks ago` = "antibiotics-8 to 16 weeks",
    `Antibiotics-Over 16 weeks ago` = "antibiotics-Over 16 weeks",
    `Vomiting-Within 4 weeks` = "vomiting-Within 4 weeks",
    `Vomiting-4 to 8 weeks` = "vomiting-4 to 8 weeks",
    `Vomiting-8 to 16 weeks` = "vomiting-8 to 16 weeks",
    `Vomiting-Over 16 weeks` = "vomiting-Over 16 weeks",
    `Diarrhoea-Within 4 weeks` = "diarrhoea-Within 4 weeks",
    `Diarrhoea-4 to 8 weeks` = "diarrhoea-4 to 8 weeks",
    `Diarrhoea-8 to 16 weeks` = "diarrhoea-8 to 16 weeks",
    `Diarrhoea-Over 16 weeks` = "diarrhoea-Over 16 weeks"
  )

# Get results that have a FDR of < 0.1
results2 <- readRDS("fit_data_CPLM.RDS")$results %>%
  filter(qval < 0.1) %>%
  # Calculate -loqQ values to plot
  mutate(logpsign = -log(qval) * sign(coef)) %>%
  # Transform data to wider format
  mutate(var = case_when(
    metadata == value ~ metadata,
    TRUE ~ paste(metadata, value, sep = "-")
  )) %>%
  select(feature, var, logpsign) %>%
  pivot_wider(names_from = var, values_from = logpsign) %>%
  separate(feature, "ASV_no", remove = FALSE) %>%
  left_join(all_info) %>%
  separate(OTU, ":", into = c("ASV_no2", "Taxa_name"), remove = FALSE) %>%
  # Rename columns so they read better plotted
  select("feature", "Phylum", "Class", "Order", "Family", "Genus",
    `Wave two` = "wave-Wave 2",
    `Wave three` = "wave-Wave 3",
    `Colour-Chocolate` = "colour-chocolate",
    `Colour-Fox Red` = "colour-fox red",
    `Smoking status-Yes` = "household_smoking_status-Yes",
    `Household waste score` = "household_waste_score",
    `Coprophagia score` = "coprophagia_score",
    `Dog contact score` = "contact_dogs_score",
    `Antibiotics-Under 1 week` = "antibiotics-Under 1 week",
    `Antibiotics-4 to 8 weeks ago` = "antibiotics-4 to 8 weeks",
    `Antibiotics-8 to 16 weeks ago` = "antibiotics-8 to 16 weeks",
    `Diarrhoea-Within 4 weeks` = "diarrhoea-Within 4 weeks",
    `Diarrhoea-4 to 8 weeks` = "diarrhoea-4 to 8 weeks",
    `Diarrhoea-Over 16 weeks` = "diarrhoea-Over 16 weeks",
    `Vomiting-Over 16 weeks` = "vomiting-Over 16 weeks"
  )
```

Results for `r length(results_0$feature)` models were produced. The number of models that converged.fit was `r length(results$feature)`. The number of models that produced a qval (FDR) of less than 0.1 was `r length(results2$feature)`. 


```{r, optipng='-o7'}
# Get distinct Phylum, order and add colours
t1 <- tax_table_phy %>%
  select(Phylum, number_seq) %>%
  mutate(phylum_col = phylum_col) %>%
  as.data.frame()

# Get results
results_mat <- as.data.frame(results) %>%
  left_join(t1) %>%
  separate(feature, c("ASV_no", "besthit"), remove = FALSE) %>%
  mutate(
    feature = paste(ASV_no, besthit, sep = "."),
    Family = replace_na(Family, "Unclassified")
  ) %>%
  arrange(Genus) %>%
  arrange(Family) %>%
  arrange(Order) %>%
  arrange(Class) %>%
  arrange(number_seq)

rownames(results_mat) <- results_mat$feature

# Get distinct Family and add colours
t2 <- tax_table_fam %>%
  select(Family, number_seq) %>%
  filter(Family %in% results_mat$Family) %>%
  mutate(family_col = family_col) %>%
  as.data.frame()

# Get colours and data for graph
ann_colors1 <- setNames(t1$phylum_col, t1$Phylum)
annotation_row1 <- results_mat %>% select(Phylum)
rownames(annotation_row1) <- rownames(results_mat)

ann_colors2 <- setNames(t2$family_col, t2$Family)
annotation_row2 <- results_mat %>% select(Family)
rownames(annotation_row2) <- rownames(results_mat)

# Restructure results as a matrix
results_mat <- results_mat %>%
  select(`Wave two`:`Diarrhoea-Over 16 weeks`) %>%
  as.matrix()

# Generate Heatmap spectral/depth colours for significant variables
paletteLength <- 50
# Get the cutoff for logP for a 0.1 FDR rate
FDR_0.1 <- -log(0.1) * sign(1)
# Alter breaks for colours
myBreaks <- sort(c(
  seq(min(results_mat), 0, length.out = ceiling(paletteLength / 2) + 1),
  seq(max(results_mat) / paletteLength, max(results_mat), length.out = floor(paletteLength / 2)), FDR_0.1, FDR_0.1, -FDR_0.1, -FDR_0.1
))
neg_col <- colorRampPalette(c("#01857D", "#D7F7F1"))(sum(myBreaks < 0))
pos_col <- colorRampPalette(c("#F0C1B9", "#5F1508"))(sum(myBreaks > 0))
myColor <- c(neg_col, "#FFFFFF", pos_col)

pheat <- ComplexHeatmap::pheatmap(results_mat,
  color = myColor, breaks = myBreaks,
  cluster_cols = FALSE,
  cluster_rows = FALSE,
  name = "-log(Q-value)*sign(coefficient)",
  show_colnames = TRUE,
  annotation_row = cbind(annotation_row2, annotation_row1),
  annotation_colors = list(Family = ann_colors2, Phylum = ann_colors1),
  annotation_names_row = FALSE,
  cellwidth = 40,
  cellheight = 12,
  fontsize = 12,
  angle_col = "45",
  legend_breaks = c(-10, -2.303, 0, 2.303, 10, 15),
  legend_labels = c("-10", "-2.303 (FDR < 0.1)", "0", "2.303 (FDR < 0.1)", "10", "15")
)

png("figures/figure_full.png", units = "mm", width = 500, height = 800, res = 100)
pheat
grid.gedit("legend", gp = gpar(fontface = "italic"))
invisible(dev.off())
```

```{r, fig.dim= c(23,33)}
include_graphics("figures/figure_full.png")
```
**Supplementary Figure 46: Differential abundance of amplicon sequence variants analysed by multivariable association with linear models (MaAsLin) in Labrador Retriever puppy faecal samples**

```{r, optipng='-o7'}
# Get results
results_mat2 <- as.data.frame(results2) %>%
  left_join(t1) %>%
  separate(feature, c("ASV_no", "besthit"), remove = FALSE) %>%
  mutate(
    feature = paste(ASV_no, besthit, sep = "."),
    Family = replace_na(Family, "Unclassified")
  ) %>%
  arrange(Genus) %>%
  arrange(Family) %>%
  arrange(Order) %>%
  arrange(Class) %>%
  arrange(number_seq)

class_tab <- results_mat2

rownames(results_mat2) <- results_mat2$feature

# Get distinct Family and add colours
t3 <- t2 %>%
  filter(Family %in% results_mat2$Family)

# Get colours and data for graph
ann_colors3 <- setNames(t1$phylum_col, t1$Phylum)
annotation_row3 <- results_mat2 %>% select(Phylum)
rownames(annotation_row3) <- rownames(results_mat2)

ann_colors4 <- setNames(t3$family_col, t3$Family)
annotation_row4 <- results_mat2 %>% select(Family)
rownames(annotation_row4) <- rownames(results_mat2)

# Restructure results as a matrix
# Keep only the FDR < 0.1 values for this graph
results_mat2 <- results_mat2 %>%
  select(`Wave two`:`Diarrhoea-Over 16 weeks`) %>%
  mutate(across(everything(), .fns = ~ replace_na(., 0))) %>%
  as.matrix()

# sum(myBreaks <= -FDR_0.1)
# length(myBreaks) - sum(myBreaks >= FDR_0.1)
myBreaks2 <- myBreaks[c(1:21, 28, 32:length(myBreaks))]
myColor2 <- myColor
myColor2[21] <- "#FFFFFF"
myColor2[32] <- "#FFFFFF"
myColor2 <- myColor2[c(1:21, 28, 32:length(myBreaks))]

pheat2 <- ComplexHeatmap::pheatmap(results_mat2,
  color = myColor2, breaks = myBreaks2,
  cluster_cols = FALSE,
  cluster_rows = FALSE,
  name = "-log(Q-value)*sign(coefficient)",
  show_colnames = TRUE,
  annotation_row = cbind(annotation_row4, annotation_row3),
  annotation_colors = list(Family = ann_colors4, Phylum = ann_colors3),
  annotation_names_row = FALSE,
  cellwidth = 30,
  cellheight = 8,
  fontsize = 10,
  angle_col = "45",
  legend_breaks = c(-10, -2.303, 0, 2.303, 10, 15),
  legend_labels = c("-10", "-2.303 (FDR <0.1)", "0", "2.303  (FDR <0.1)", "10", "15")
)


png("figures/figure8.png", units = "mm", width = 300, height = 235, res = 600)
pheat2
grid.gedit("legend", gp = gpar(fontface = "italic"))
invisible(dev.off())

# low res version
png("figures/figure8_all.png", units = "mm", width = 300, height = 235, res = 100)
pheat2
grid.gedit("legend", gp = gpar(fontface = "italic"))
invisible(dev.off())
```

```{r, fig.dim = c(12, 9)}
include_graphics("figures/figure8_all.png")
```

**Supplementary Figure 47: Significantly differentially abundant amplicon sequence variants analysed by multivariable association with linear models (MaAsLin) in Labrador Retriever puppy faecal samples**


### Get the full taxonomy of differentially abundant ASVs

```{r, optipng='-o7'}
class_tab <- class_tab %>%
  select(feature, Phylum, Class, Order, Family, Genus)

class_tab %>%
  kable(
    col.names = c(
      "ASV name", "Phylum", "Class",
      "Order", "Family", "Genus"
    ),
    caption = "**Supplementary Table 66: Taxonomy table of all significantly abundant ASVs**",
    row.names = FALSE, align = "c", format = "markdown", digits = 3, padding = 2, centering = TRUE
  ) %>%
  kable_styling()
```

`r sum(is.na(class_tab$Genus))` ASVs could not be assigned taxonomy at Genus level.
`r sum(is.na(class_tab$Family))` ASVs could not be assigned taxonomy at Family level.
`r sum(is.na(class_tab$Order))` ASVs could not be assigned taxonomy at Order level.
